# Supplementary material for: An integrative approach to inferring biologically meaningful gene modules
Source: BMC Syst Biol. 2011 Jul 26;5:117. doi: 10.1186/1752-0509-5-117 (PMC3156758; doi:10.1186/1752-0509-5-117)
Supplement: Additional file 3 — Summary of the modules identified by three different methods. The assignments of 1990 genes in MATISSE data into 24 modules identified by SSIM, MATISSE and ICMg were summarized in Table S1 (see methods). GO BP enrichment results of the modules obtained from SSIM, MATISSE and ICMg were also shown in Table S2, S3 and S4, respectively. [file 1752-0509-5-117-S3.XLS]

## Sheet: TableS1
Additional File 3. Summary of the modules identified by three different methods
Table S1. Assignment of 1990 genes into SSIM, MATISSE and ICMg modules
ORF	SSIM module	MATISSE module	ICMg module
YAL002W	2	12	4
YAL003W	13	24	10
YAL005C	17	23	3
YAL007C	4	15	23
YAL008W	22	13	6
YAL012W	9	1	9
YAL013W	18	10	3
YAL014C	17	10	3
YAL015C	6	12	10
YAL020C	18	5	14
YAL023C	4	9	4
YAL025C	20	21	12
YAL028W	21	5	14
YAL030W	7	10	3
YAL034C	11	12	4
YAL034W-A	12	22	19
YAL035W	13	24	24
YAL036C	13	16	13
YAL038W	1	1	18
YAL039C	15	5	2
YAL040C	18	9	21
YAL041W	5	3	20
YAL042W	4	15	17
YAL043C	6	19	8
YAL044C	9	17	4
YAL047C	14	21	1
YAL059W	15	22	10
YAL060W	11	23	5
YAL062W	1	15	4
YAL067C	4	16	9
YAR008W	15	17	7
YAR015W	9	15	20
YAR019C	14	6	10
YAR031W	3	4	23
YAR033W	3	23	23
YAR042W	17	16	2
YAR071W	9	5	9
YAR073W	1	14	10
YBL002W	14	22	2
YBL003C	14	22	2
YBL007C	7	3	3
YBL008W	18	9	2
YBL011W	10	15	4
YBL015W	22	10	14
YBL016W	5	3	20
YBL018C	15	24	4
YBL022C	8	4	1
YBL024W	13	24	13
YBL026W	15	17	19
YBL027W	13	7	24
YBL030C	2	1	21
YBL031W	14	15	1
YBL033C	6	12	4
YBL038W	23	17	19
YBL041W	8	18	17
YBL042C	4	15	16
YBL043W	3	17	21
YBL045C	2	3	4
YBL049W	16	12	21
YBL050W	19	12	3
YBL052C	15	22	2
YBL057C	15	14	17
YBL058W	16	12	3
YBL064C	11	12	22
YBL068W	9	2	6
YBL069W	21	15	4
YBL072C	13	7	24
YBL075C	11	23	3
YBL076C	9	1	10
YBL078C	19	19	6
YBL090W	24	21	19
YBL091C	21	17	1
YBL093C	6	12	18
YBL098W	2	12	4
YBL099W	17	1	4
YBR005W	3	18	15
YBR006W	16	23	4
YBR009C	23	22	2
YBR010W	14	22	2
YBR011C	1	15	4
YBR015C	18	15	10
YBR018C	8	23	22
YBR024W	4	14	2
YBR026C	23	14	4
YBR031W	13	24	24
YBR034C	13	16	10
YBR035C	22	12	4
YBR040W	5	3	4
YBR047W	16	12	22
YBR048W	13	20	24
YBR049C	18	12	3
YBR052C	23	18	16
YBR054W	11	13	4
YBR059C	7	10	6
YBR060C	18	24	2
YBR061C	13	15	13
YBR066C	6	19	11
YBR067C	5	15	20
YBR068C	4	13	4
YBR069C	4	16	23
YBR070C	15	17	21
YBR072W	16	19	2
YBR076W	3	12	4
YBR077C	19	14	2
YBR078W	5	5	21
YBR079C	13	16	8
YBR082C	21	24	17
YBR083W	5	3	20
YBR084C-A	13	7	24
YBR084W	9	24	8
YBR085W	1	15	14
YBR086C	21	15	4
YBR087W	15	8	2
YBR092C	9	5	9
YBR093C	9	5	9
YBR095C	23	12	3
YBR098W	14	17	19
YBR101C	6	11	3
YBR104W	4	5	2
YBR105C	3	19	21
YBR106W	4	16	23
YBR111C	22	12	6
YBR115C	9	1	10
YBR117C	11	23	6
YBR118W	13	24	24
YBR119W	23	17	19
YBR120C	23	17	19
YBR121C	15	6	10
YBR126C	11	23	22
YBR127C	17	1	14
YBR132C	7	18	4
YBR133C	7	5	4
YBR142W	20	24	12
YBR143C	13	24	1
YBR145W	1	1	14
YBR146W	24	21	19
YBR149W	16	12	6
YBR154C	15	8	18
YBR155W	21	16	3
YBR157C	17	5	21
YBR158W	5	15	20
YBR160W	23	18	2
YBR161W	23	12	5
YBR162C	21	2	4
YBR162W-A	4	22	5
YBR164C	19	19	3
YBR165W	19	19	15
YBR167C	15	17	4
YBR168W	3	23	4
YBR169C	11	23	3
YBR170C	8	12	2
YBR173C	8	18	17
YBR181C	13	7	24
YBR182C	6	12	21
YBR183W	22	23	23
YBR185C	2	17	4
YBR189W	13	7	24
YBR191W	13	7	24
YBR196C	1	2	6
YBR198C	18	9	18
YBR199W	16	12	6
YBR201W	4	17	2
YBR202W	18	5	2
YBR203W	21	15	9
YBR205W	13	15	6
YBR211C	12	19	19
YBR212W	8	18	4
YBR214W	16	12	11
YBR217W	23	22	10
YBR221C	1	2	14
YBR222C	2	12	4
YBR223C	16	4	3
YBR229C	10	13	4
YBR230C	22	14	22
YBR231C	18	10	2
YBR233W	14	4	7
YBR247C	20	21	13
YBR248C	9	1	1
YBR249C	9	1	10
YBR251W	24	21	19
YBR253W	23	12	18
YBR257W	23	17	4
YBR258C	24	17	3
YBR263W	1	10	10
YBR265W	9	15	14
YBR266C	18	5	13
YBR267W	20	24	13
YBR268W	24	17	19
YBR269C	22	14	4
YBR278W	23	17	18
YBR282W	24	16	19
YBR283C	4	24	23
YBR286W	8	14	4
YBR287W	3	14	4
YBR290W	19	23	23
YBR291C	4	17	4
YBR293W	3	12	23
YBR296C	4	15	9
YBR297W	2	4	4
YBR298C	2	4	23
YBR299W	2	12	21
YBR302C	3	14	4
YCL009C	1	1	14
YCL011C	15	16	8
YCL018W	1	1	14
YCL024W	17	15	2
YCL025C	4	6	23
YCL027W	5	3	20
YCL028W	17	15	15
YCL030C	9	1	10
YCL031C	20	21	13
YCL034W	7	4	3
YCL035C	11	12	4
YCL036W	13	15	13
YCL037C	13	16	7
YCL038C	4	13	4
YCL040W	11	23	6
YCL043C	2	13	14
YCL054W	20	21	12
YCL055W	5	3	20
YCL057W	8	14	4
YCL058C	15	15	19
YCL059C	20	21	13
YCL064C	22	18	10
YCL067C	23	12	20
YCR003W	23	17	3
YCR004C	8	11	16
YCR005C	22	12	14
YCR009C	5	3	3
YCR012W	1	1	6
YCR021C	11	23	16
YCR024C-A	4	5	23
YCR030C	7	12	16
YCR036W	16	23	6
YCR037C	4	15	4
YCR039C	23	11	4
YCR046C	24	22	19
YCR047C	15	8	1
YCR048W	10	10	4
YCR052W	18	6	1
YCR053W	9	1	10
YCR060W	15	20	13
YCR063W	22	11	4
YCR065W	6	3	20
YCR068W	16	18	4
YCR069W	16	13	4
YCR077C	1	5	19
YCR084C	18	5	20
YCR088W	7	10	3
YCR089W	5	3	20
YCR094W	14	10	1
YCR096C	23	17	4
YCR098C	4	15	9
YDL002C	23	21	2
YDL003W	14	12	1
YDL007W	8	18	17
YDL013W	6	11	17
YDL014W	13	24	13
YDL015C	10	15	23
YDL019C	17	22	2
YDL020C	6	11	17
YDL021W	22	18	14
YDL022W	11	18	5
YDL024C	12	12	5
YDL036C	15	15	17
YDL039C	21	15	4
YDL048C	18	9	21
YDL051W	13	16	19
YDL054C	10	4	23
YDL060W	20	16	13
YDL061C	13	7	24
YDL067C	9	1	4
YDL069C	23	12	3
YDL070W	6	12	2
YDL072C	3	13	4
YDL075W	13	20	24
YDL082W	13	20	24
YDL083C	13	7	24
YDL091C	16	11	11
YDL092W	13	8	19
YDL095W	4	9	2
YDL099W	19	17	3
YDL107W	19	14	3
YDL110C	11	23	22
YDL115C	23	17	18
YDL126C	7	4	2
YDL127W	5	3	20
YDL128W	3	13	4
YDL130W	13	20	24
YDL131W	1	2	14
YDL132W	8	11	3
YDL135C	19	17	20
YDL136W	13	8	24
YDL137W	4	8	4
YDL139C	12	18	19
YDL140C	18	9	18
YDL141W	18	10	7
YDL142C	22	18	4
YDL145C	4	8	4
YDL146W	7	13	4
YDL147W	8	18	17
YDL148C	20	21	13
YDL151C	4	15	7
YDL153C	20	8	13
YDL154W	15	15	4
YDL160C	17	1	19
YDL166C	13	7	13
YDL167C	13	24	13
YDL168W	23	18	14
YDL169C	16	19	22
YDL170W	6	19	4
YDL174C	22	23	14
YDL178W	2	14	4
YDL179W	18	24	2
YDL181W	2	12	4
YDL182W	1	2	14
YDL185W	17	5	14
YDL188C	7	12	17
YDL189W	9	15	1
YDL191W	13	20	24
YDL192W	4	17	4
YDL193W	23	23	10
YDL195W	17	1	8
YDL198C	9	1	9
YDL200C	23	18	2
YDL201W	15	15	1
YDL202W	24	17	19
YDL204W	16	12	4
YDL207W	23	17	3
YDL208W	20	21	13
YDL213C	20	16	13
YDL214C	6	11	5
YDL219W	23	14	19
YDL222C	3	12	16
YDL223C	11	12	21
YDL224C	17	15	4
YDL230W	22	19	4
YDL231C	17	14	4
YDL234C	16	14	11
YDL245C	4	15	21
YDR001C	11	23	22
YDR002W	4	7	2
YDR003W	3	23	15
YDR011W	17	9	16
YDR012W	13	24	24
YDR013W	23	15	2
YDR025W	13	20	24
YDR030C	6	12	18
YDR032C	16	4	16
YDR033W	4	15	21
YDR037W	15	7	3
YDR038C	3	12	5
YDR040C	11	19	21
YDR041W	23	19	24
YDR043C	6	19	21
YDR045C	15	8	18
YDR050C	1	16	6
YDR055W	15	15	4
YDR058C	19	12	6
YDR059C	8	18	17
YDR062W	1	15	10
YDR064W	13	20	24
YDR068W	21	17	4
YDR069C	6	12	17
YDR070C	11	14	22
YDR071C	14	17	10
YDR072C	10	4	4
YDR073W	6	17	2
YDR074W	11	23	22
YDR075W	15	22	2
YDR076W	6	14	15
YDR077W	23	14	21
YDR082W	23	12	4
YDR083W	13	22	13
YDR085C	5	3	20
YDR086C	4	22	23
YDR087C	20	21	12
YDR088C	23	17	3
YDR091C	13	24	8
YDR092W	8	17	4
YDR096W	6	19	2
YDR097C	14	6	2
YDR098C	2	15	20
YDR099W	2	18	4
YDR101C	20	24	12
YDR111C	2	10	14
YDR113C	14	17	21
YDR120C	20	15	13
YDR121W	15	22	18
YDR122W	17	14	4
YDR125C	3	14	20
YDR130C	6	19	11
YDR139C	21	22	19
YDR143C	21	10	20
YDR146C	15	5	21
YDR151C	6	12	15
YDR152W	15	16	7
YDR156W	18	9	18
YDR158W	1	2	4
YDR169C	18	3	10
YDR170C	17	22	14
YDR171W	11	23	3
YDR178W	22	3	14
YDR179C	24	17	4
YDR184C	15	16	19
YDR188W	18	14	1
YDR191W	6	12	15
YDR200C	19	17	3
YDR202C	19	12	14
YDR204W	22	12	6
YDR214W	21	1	10
YDR224C	13	22	2
YDR231C	2	18	6
YDR232W	1	5	10
YDR233C	4	16	4
YDR234W	9	24	10
YDR247W	6	23	4
YDR258C	11	23	15
YDR270W	17	9	4
YDR272W	23	12	6
YDR281C	21	15	9
YDR285W	12	19	19
YDR296W	18	15	19
YDR299W	20	24	13
YDR309C	5	3	20
YDR312W	20	21	12
YDR324C	20	21	13
YDR330W	16	19	3
YDR345C	17	10	21
YDR346C	21	21	13
YDR347W	24	21	19
YDR354W	9	1	14
YDR358W	3	23	6
YDR359C	18	15	2
YDR365C	20	8	13
YDR379W	5	3	20
YDR380W	22	23	14
YDR382W	13	7	24
YDR383C	12	19	19
YDR384C	17	9	4
YDR385W	13	24	24
YDR386W	23	17	13
YDR388W	7	4	3
YDR392W	23	12	18
YDR394W	8	18	17
YDR397C	15	6	7
YDR398W	20	16	13
YDR399W	9	14	13
YDR402C	3	23	14
YDR403W	3	12	15
YDR405W	18	10	19
YDR411C	16	4	4
YDR423C	6	12	22
YDR429C	13	20	8
YDR432W	13	2	7
YDR436W	7	12	6
YDR447C	13	20	24
YDR448W	6	10	18
YDR449C	20	16	13
YDR450W	13	7	24
YDR451C	18	15	20
YDR454C	15	5	4
YDR465C	15	2	10
YDR468C	19	17	3
YDR471W	13	20	24
YDR473C	23	21	19
YDR500C	13	7	24
YDR501W	6	11	16
YDR502C	9	15	10
YDR510W	23	22	10
YDR512C	23	18	15
YDR513W	11	13	4
YDR516C	6	23	6
YDR518W	9	13	4
YDR528W	14	14	4
YDR529C	22	17	3
YDR533C	11	19	22
YDR534C	17	14	5
YDR536W	3	19	5
YDR545W	18	5	21
YEL002C	4	15	23
YEL003W	14	17	19
YEL005C	6	19	4
YEL009C	17	1	10
YEL011W	16	23	22
YEL012W	16	12	11
YEL017C-A	4	22	23
YEL021W	15	17	6
YEL024W	2	3	4
YEL026W	20	21	18
YEL034W	13	24	8
YEL037C	18	9	17
YEL039C	11	12	5
YEL040W	10	22	21
YEL042W	21	15	10
YEL046C	9	5	10
YEL054C	13	7	24
YEL060C	16	12	3
YEL065W	7	10	4
YEL069C	17	14	21
YEL071W	13	15	4
YEL072W	12	12	2
YER002W	20	21	12
YER006W	20	24	12
YER007C-A	13	7	4
YER012W	8	18	17
YER019C-A	4	15	23
YER026C	23	18	4
YER035W	6	18	13
YER037W	12	12	15
YER038C	6	19	15
YER039C	3	4	4
YER042W	9	5	9
YER043C	9	16	10
YER044C	10	15	21
YER046W	14	17	21
YER050C	24	21	19
YER052C	9	1	10
YER053C	16	18	5
YER054C	22	11	22
YER055C	9	1	9
YER056C-A	13	20	24
YER057C	1	15	10
YER058W	23	17	3
YER062C	11	23	14
YER063W	23	18	7
YER070W	15	22	4
YER072W	9	6	9
YER073W	9	1	14
YER074W	13	20	24
YER080W	17	15	1
YER081W	10	14	9
YER090W	9	1	10
YER091C	9	16	9
YER092W	14	22	2
YER096W	3	19	11
YER101C	22	12	6
YER102W	13	7	24
YER103W	11	23	3
YER104W	23	14	15
YER106W	12	12	15
YER110C	17	15	10
YER111C	15	22	21
YER112W	23	8	19
YER117W	13	20	24
YER118C	4	16	20
YER119C	7	14	4
YER120W	1	15	2
YER124C	6	12	20
YER125W	7	12	15
YER126C	20	21	12
YER127W	20	21	13
YER131W	13	7	24
YER136W	2	13	3
YER141W	2	3	4
YER142C	8	17	7
YER143W	8	18	3
YER145C	7	9	16
YER146W	13	22	19
YER148W	13	16	18
YER150W	11	19	5
YER153C	18	5	21
YER154W	17	9	1
YER159C	23	14	2
YER162C	16	18	3
YER164W	18	16	18
YER165W	13	6	8
YER169W	6	11	4
YER170W	2	17	4
YER175C	2	13	11
YER177W	1	15	4
YER178W	1	10	14
YER179W	6	11	15
YER180C	15	22	1
YER182W	16	18	15
YER190W	18	5	21
YFL001W	15	14	13
YFL002C	20	24	12
YFL004W	17	6	9
YFL005W	4	20	3
YFL010C	15	15	14
YFL011W	2	3	4
YFL014W	11	23	22
YFL016C	11	11	1
YFL017C	15	7	6
YFL018C	1	10	14
YFL021W	17	5	2
YFL022C	18	5	2
YFL023W	9	14	2
YFL026W	5	3	20
YFL027C	2	3	20
YFL029C	6	11	11
YFL030W	16	12	4
YFL031W	1	13	14
YFL036W	18	4	4
YFL037W	14	6	10
YFL038C	4	20	3
YFL039C	5	21	2
YFL041W	4	4	23
YFL045C	1	2	14
YFL047W	7	14	20
YFL048C	4	13	23
YFL053W	21	15	14
YFL058W	2	14	4
YFL059W	2	12	6
YFL061W	2	14	4
YFL062W	23	13	23
YFR001W	20	21	12
YFR003C	16	11	1
YFR004W	8	18	17
YFR008W	12	19	6
YFR010W	8	11	17
YFR014C	16	14	11
YFR015C	22	12	22
YFR019W	10	14	2
YFR021W	17	10	4
YFR022W	7	12	4
YFR023W	7	3	20
YFR025C	22	12	4
YFR027W	12	12	2
YFR029W	5	10	4
YFR030W	9	15	9
YFR033C	19	17	3
YFR034C	15	15	24
YFR037C	14	6	1
YFR041C	24	14	19
YFR049W	22	12	14
YFR050C	8	18	17
YFR051C	7	2	4
YFR052W	8	18	17
YFR053C	2	23	6
YGL005C	19	12	3
YGL006W	19	11	2
YGL008C	17	5	2
YGL009C	10	10	14
YGL011C	8	17	17
YGL013C	18	12	21
YGL014W	13	24	24
YGL021W	14	15	4
YGL022W	4	2	23
YGL023C	7	14	2
YGL026C	1	1	10
YGL028C	10	15	2
YGL029W	20	24	12
YGL030W	13	20	24
YGL031C	13	20	24
YGL032C	5	3	20
YGL035C	18	10	2
YGL037C	11	12	4
YGL045W	12	4	11
YGL049C	13	6	8
YGL051W	3	4	23
YGL055W	10	15	23
YGL056C	6	10	16
YGL062W	16	23	14
YGL070C	15	22	18
YGL071W	18	9	3
YGL078C	20	16	13
YGL090W	18	15	4
YGL098W	19	12	3
YGL099W	17	24	12
YGL103W	13	7	24
YGL104C	19	18	23
YGL105W	13	15	10
YGL106W	7	15	3
YGL111W	20	24	12
YGL121C	7	18	4
YGL123W	13	20	24
YGL147C	13	7	24
YGL148W	9	5	10
YGL150C	18	5	2
YGL156W	16	12	6
YGL158W	16	18	11
YGL162W	17	5	21
YGL166W	23	12	6
YGL171W	20	8	13
YGL173C	20	21	7
YGL174W	23	17	19
YGL179C	16	12	11
YGL180W	16	23	6
YGL181W	7	3	3
YGL183C	12	12	15
YGL184C	9	15	9
YGL187C	2	15	4
YGL189C	13	7	24
YGL191W	2	12	3
YGL192W	6	12	18
YGL194C	5	3	20
YGL200C	4	16	23
YGL202W	1	1	14
YGL208W	16	18	14
YGL215W	14	15	4
YGL219C	3	12	15
YGL221C	3	12	15
YGL222C	6	12	15
YGL223C	3	3	3
YGL225W	4	7	4
YGL227W	16	23	21
YGL228W	3	14	4
YGL229C	3	12	4
YGL232W	13	17	19
YGL234W	9	1	10
YGL236C	15	15	4
YGL244W	23	17	18
YGL245W	1	2	4
YGL248W	16	18	4
YGL253W	1	2	6
YGL255W	4	8	9
YGR002C	6	18	2
YGR005C	23	21	18
YGR008C	16	12	22
YGR009C	19	19	3
YGR014W	5	3	20
YGR019W	16	23	14
YGR023W	3	14	5
YGR024C	23	14	3
YGR027C	13	7	24
YGR028W	16	13	4
YGR030C	20	24	4
YGR032W	5	3	22
YGR033C	4	17	1
YGR034W	13	7	24
YGR040W	5	3	4
YGR048W	8	12	2
YGR049W	3	12	5
YGR052W	16	19	5
YGR055W	17	9	16
YGR059W	3	11	15
YGR060W	10	5	23
YGR061C	9	22	10
YGR070W	3	12	20
YGR072W	23	21	4
YGR076C	24	17	19
YGR078C	21	16	19
YGR081C	20	24	13
YGR082W	17	20	16
YGR083C	13	6	1
YGR084C	24	21	19
YGR085C	13	7	24
YGR086C	11	11	3
YGR087C	9	1	14
YGR088W	11	23	10
YGR091W	15	21	19
YGR094W	13	1	10
YGR103W	20	24	12
YGR104C	23	18	18
YGR108W	14	22	21
YGR109C	14	22	21
YGR112W	2	3	4
YGR118W	13	7	24
YGR121C	3	12	16
YGR123C	21	15	10
YGR124W	1	16	4
YGR128C	13	8	13
YGR129W	23	12	3
YGR136W	7	10	3
YGR142W	19	23	15
YGR143W	3	19	5
YGR144W	16	19	22
YGR145W	20	8	13
YGR148C	13	7	24
YGR155W	9	15	10
YGR159C	20	21	13
YGR161C	21	19	4
YGR162W	13	15	8
YGR163W	23	14	2
YGR167W	7	17	3
YGR173W	15	16	14
YGR174C	24	14	23
YGR175C	10	9	23
YGR177C	1	15	9
YGR178C	18	24	1
YGR179C	12	19	19
YGR180C	1	15	4
YGR183C	2	12	4
YGR185C	13	15	19
YGR187C	13	16	10
YGR191W	4	6	4
YGR192C	1	1	6
YGR193C	1	10	14
YGR204W	9	1	10
YGR209C	11	11	22
YGR211W	12	14	15
YGR214W	13	20	24
YGR215W	24	21	19
YGR222W	6	11	21
YGR223C	22	11	4
YGR230W	12	17	3
YGR231C	8	17	4
YGR234W	17	16	10
YGR236C	11	14	22
YGR240C	1	16	6
YGR243W	11	19	15
YGR245C	20	24	12
YGR248W	11	23	22
YGR249W	6	11	21
YGR253C	21	21	17
YGR254W	1	5	14
YGR255C	2	12	4
YGR256W	11	23	22
YGR275W	13	24	1
YGR278W	23	17	4
YGR279C	5	15	21
YGR280C	20	22	13
YGR281W	17	9	16
YGR282C	1	13	21
YGR284C	4	13	23
YGR285C	13	24	8
YGR286C	15	14	2
YGR288W	1	15	6
YGR289C	2	10	23
YGR292W	2	12	21
YGR295C	23	13	23
YGR296W	15	5	21
YHL001W	13	7	24
YHL002W	3	12	15
YHL004W	18	2	19
YHL007C	5	6	20
YHL011C	1	24	6
YHL013C	15	14	4
YHL015W	13	7	24
YHL016C	3	11	16
YHL021C	16	14	18
YHL022C	6	12	11
YHL028W	5	4	21
YHL030W	8	12	17
YHL032C	1	1	14
YHL033C	13	7	24
YHL034C	13	16	13
YHL035C	19	12	4
YHL040C	17	9	4
YHL047C	7	9	4
YHL048W	23	23	23
YHR001W-A	22	12	6
YHR002W	3	18	15
YHR004C	3	18	22
YHR005C	5	3	20
YHR006W	23	12	3
YHR007C	10	2	23
YHR008C	11	23	22
YHR010W	13	7	24
YHR011W	23	12	10
YHR014W	12	12	4
YHR015W	24	14	4
YHR016C	7	12	3
YHR018C	1	4	4
YHR019C	13	1	10
YHR024C	21	1	14
YHR028C	21	21	19
YHR036W	17	16	1
YHR043C	8	14	11
YHR044C	22	14	22
YHR047C	16	19	22
YHR050W	4	22	13
YHR052W	20	14	12
YHR053C	21	15	6
YHR055C	21	5	6
YHR059W	20	21	19
YHR061C	14	22	20
YHR066W	5	14	12
YHR067W	10	14	4
YHR076W	15	22	10
YHR077C	13	24	13
YHR083W	17	15	4
YHR085W	13	15	12
YHR086W	6	11	19
YHR089C	13	2	13
YHR096C	3	4	16
YHR099W	15	15	18
YHR102W	9	15	7
YHR105W	7	10	6
YHR106W	7	14	4
YHR108W	3	23	3
YHR109W	21	14	8
YHR111W	21	1	4
YHR114W	17	7	3
YHR115C	19	18	4
YHR116W	6	12	4
YHR117W	18	5	1
YHR118C	18	10	2
YHR123W	23	18	23
YHR134W	18	22	1
YHR136C	21	5	4
YHR143W	3	17	21
YHR144C	23	14	4
YHR146W	15	17	4
YHR147C	16	12	19
YHR148W	20	21	13
YHR153C	14	17	19
YHR164C	18	14	4
YHR175W	19	17	19
YHR176W	21	14	1
YHR178W	5	4	4
YHR181W	19	12	6
YHR183W	17	15	22
YHR184W	12	17	3
YHR186C	5	2	8
YHR188C	23	13	6
YHR190W	23	12	5
YHR191C	23	12	5
YHR198C	22	12	22
YHR201C	9	22	1
YHR207C	23	14	4
YHR211W	21	22	1
YHR215W	9	14	9
YHR216W	13	15	13
YIL006W	2	14	4
YIL007C	8	11	17
YIL008W	15	17	19
YIL009W	10	6	4
YIL010W	16	14	4
YIL015W	5	3	20
YIL016W	4	16	23
YIL018W	13	7	24
YIL019W	20	8	13
YIL022W	17	9	1
YIL030C	21	15	2
YIL031W	6	12	4
YIL033C	16	12	22
YIL034C	7	10	14
YIL036W	18	10	4
YIL041W	7	14	4
YIL044C	19	17	15
YIL045W	6	19	2
YIL049W	6	14	15
YIL050W	23	18	21
YIL051C	9	15	6
YIL052C	13	7	24
YIL053W	11	18	14
YIL056W	6	19	21
YIL062C	19	12	3
YIL069C	13	20	24
YIL070C	2	21	19
YIL071C	8	18	4
YIL072W	12	12	11
YIL074C	9	14	9
YIL076W	19	17	2
YIL079C	15	3	7
YIL094C	9	15	10
YIL097W	16	23	21
YIL098C	24	14	19
YIL099W	16	19	21
YIL101C	6	19	21
YIL105C	3	11	16
YIL106W	18	12	4
YIL107C	6	23	22
YIL109C	17	1	23
YIL111W	22	18	22
YIL113W	11	11	11
YIL117C	16	14	20
YIL119C	15	3	21
YIL123W	5	6	20
YIL124W	22	13	4
YIL125W	22	3	14
YIL131C	18	5	2
YIL133C	13	7	24
YIL136W	16	12	22
YIL138C	19	14	3
YIL140W	3	4	20
YIL144W	12	19	19
YIL147C	4	16	4
YIL148W	21	20	3
YIL149C	18	21	1
YIL153W	18	10	6
YIL155C	16	18	4
YIL160C	22	12	4
YIL162W	2	10	21
YIR004W	15	21	4
YIR010W	12	14	19
YIR012W	13	20	17
YIR017C	6	12	9
YIR018W	13	21	8
YIR026C	14	24	13
YIR027C	2	12	4
YIR029W	18	12	4
YIR030C	23	17	4
YIR034C	2	3	4
YIR038C	16	18	23
YIR039C	16	12	22
YJL001W	8	18	17
YJL010C	20	21	13
YJL011C	15	16	18
YJL012C	9	6	4
YJL013C	14	18	21
YJL023C	15	17	19
YJL031C	23	17	19
YJL033W	20	8	13
YJL034W	21	1	14
YJL036W	19	17	3
YJL048C	16	23	21
YJL050W	20	21	12
YJL052W	1	1	6
YJL057C	16	19	4
YJL060W	1	15	4
YJL065C	18	6	1
YJL066C	7	18	6
YJL069C	20	16	13
YJL073W	5	15	4
YJL074C	14	24	7
YJL075C	18	5	1
YJL076W	14	24	18
YJL078C	18	5	21
YJL079C	18	15	20
YJL080C	18	9	8
YJL081C	15	15	2
YJL082W	7	15	4
YJL083W	7	12	4
YJL088W	22	12	4
YJL089W	23	23	6
YJL094C	4	14	4
YJL095W	7	14	1
YJL096W	24	17	19
YJL098W	15	24	2
YJL100W	22	12	4
YJL102W	18	14	4
YJL104W	4	17	1
YJL106W	12	19	15
YJL108C	11	23	23
YJL109C	20	14	13
YJL112W	24	17	19
YJL115W	14	12	2
YJL116C	3	12	11
YJL117W	4	24	23
YJL121C	1	1	6
YJL122W	20	24	12
YJL124C	20	7	19
YJL125C	15	20	13
YJL129C	4	5	7
YJL134W	10	15	23
YJL136C	13	20	24
YJL137C	23	23	22
YJL138C	13	16	8
YJL140W	15	21	18
YJL141C	22	12	22
YJL148W	15	17	18
YJL153C	23	23	6
YJL155C	22	23	22
YJL157C	5	3	20
YJL158C	7	5	20
YJL159W	21	2	4
YJL161W	16	12	22
YJL164C	22	23	22
YJL165C	16	12	5
YJL166W	22	18	5
YJL170C	5	3	20
YJL172W	16	14	4
YJL173C	23	17	14
YJL177W	13	7	24
YJL179W	24	17	19
YJL184W	15	22	2
YJL188C	13	21	21
YJL189W	13	24	24
YJL190C	13	7	24
YJL191W	13	7	24
YJL196C	22	11	23
YJL200C	9	2	14
YJL219W	17	10	21
YJR009C	1	2	6
YJR010W	9	15	9
YJR014W	13	8	1
YJR016C	9	1	10
YJR022W	23	17	19
YJR025C	2	12	10
YJR045C	17	15	1
YJR046W	18	6	2
YJR048W	2	15	4
YJR070C	4	24	10
YJR073C	23	18	4
YJR078W	2	12	10
YJR086W	11	12	20
YJR097W	15	17	13
YJR104C	23	14	4
YJR109C	9	5	10
YJR110W	23	12	4
YJR112W	14	5	19
YJR121W	2	1	4
YJR123W	13	7	24
YJR127C	18	5	2
YJR135C	14	14	19
YJR144W	14	17	2
YJR147W	18	5	21
YJR148W	10	5	10
YJR153W	5	12	20
YJR156C	2	12	4
YJR158W	2	15	21
YKL001C	9	15	9
YKL003C	24	21	19
YKL004W	10	15	23
YKL005C	18	17	3
YKL006C-A	4	15	3
YKL007W	19	11	21
YKL011C	12	17	19
YKL013C	19	17	3
YKL016C	2	17	4
YKL021C	20	21	12
YKL026C	11	19	22
YKL029C	1	24	14
YKL032C	18	10	21
YKL035W	16	23	22
YKL043W	18	15	21
YKL049C	14	22	19
YKL051W	6	9	16
YKL052C	12	12	3
YKL060C	1	15	6
YKL062W	6	3	22
YKL065C	19	18	23
YKL067W	16	23	18
YKL068W	17	15	2
YKL072W	18	5	2
YKL078W	20	24	13
YKL081W	13	2	10
YKL082C	20	21	12
YKL085W	22	23	14
YKL093W	22	14	11
YKL095W	23	3	4
YKL096W	11	11	21
YKL099C	20	8	13
YKL103C	16	19	2
YKL104C	1	3	10
YKL109W	18	1	4
YKL110C	15	22	21
YKL120W	4	15	16
YKL122C	13	16	19
YKL124W	3	12	3
YKL127W	1	10	6
YKL138C	24	17	19
YKL141W	22	3	14
YKL143W	20	7	13
YKL144C	15	8	18
YKL148C	22	10	14
YKL150W	11	11	6
YKL156W	13	24	24
YKL160W	23	14	3
YKL163W	3	14	21
YKL167C	24	17	19
YKL168C	16	18	11
YKL172W	20	21	12
YKL178C	5	3	20
YKL180W	13	20	24
YKL184W	9	10	4
YKL185W	18	15	21
YKL189W	5	3	20
YKL191W	13	24	10
YKL193C	12	11	4
YKL195W	19	17	3
YKL204W	18	15	1
YKL209C	17	15	20
YKL214C	17	22	1
YKL216W	9	17	4
YKR007W	19	14	2
YKR013W	5	3	20
YKR022C	15	14	3
YKR025W	15	8	18
YKR034W	6	12	4
YKR035C	24	14	19
YKR039W	17	15	9
YKR042W	5	1	21
YKR048C	14	1	2
YKR049C	16	14	22
YKR056W	20	1	4
YKR057W	13	20	24
YKR058W	22	12	22
YKR059W	13	20	8
YKR066C	11	23	15
YKR072C	14	2	23
YKR076W	11	14	22
YKR080W	9	15	10
YKR081C	20	21	12
YKR083C	14	17	19
YKR091W	16	3	20
YKR092C	17	22	13
YKR093W	17	16	21
YKR094C	13	15	3
YKR098C	16	23	6
YLL008W	20	24	12
YLL010C	18	14	4
YLL011W	20	21	13
YLL013C	7	15	1
YLL018C	18	20	4
YLL019C	11	11	4
YLL021W	14	22	1
YLL024C	21	2	3
YLL026W	11	23	3
YLL027W	22	12	4
YLL028W	6	4	16
YLL034C	20	24	12
YLL039C	11	23	3
YLL041C	22	3	14
YLL042C	23	14	15
YLL043W	7	10	16
YLL045C	13	7	24
YLL052C	15	22	1
YLL061W	4	16	23
YLL062C	9	2	9
YLR002C	20	24	12
YLR006C	6	12	4
YLR007W	15	14	2
YLR009W	20	21	12
YLR015W	15	14	3
YLR022C	20	24	7
YLR023C	2	12	4
YLR025W	19	18	15
YLR026C	19	17	3
YLR027C	1	10	4
YLR029C	13	7	24
YLR044C	1	5	14
YLR045C	14	21	1
YLR055C	18	9	18
YLR056W	10	6	21
YLR058C	9	15	10
YLR061W	13	20	24
YLR068W	20	22	19
YLR070C	22	12	11
YLR074C	20	24	12
YLR075W	13	20	24
YLR079W	12	22	2
YLR081W	3	19	4
YLR085C	18	6	2
YLR089C	1	1	14
YLR093C	19	11	3
YLR094C	5	10	4
YLR099C	10	4	4
YLR102C	16	12	11
YLR109W	11	11	22
YLR110C	5	15	21
YLR113W	18	22	15
YLR119W	19	17	3
YLR120C	16	14	5
YLR129W	20	8	13
YLR131C	18	5	21
YLR133W	18	10	2
YLR134W	1	5	14
YLR136C	16	10	4
YLR138W	3	23	15
YLR142W	9	15	9
YLR145W	20	17	4
YLR146C	9	15	4
YLR147C	18	10	19
YLR150W	13	24	7
YLR151C	22	12	4
YLR155C	9	14	4
YLR157C	11	11	4
YLR167W	13	7	24
YLR172C	16	11	15
YLR174W	22	12	14
YLR175W	20	24	13
YLR176C	6	19	2
YLR178C	23	18	3
YLR180W	1	15	10
YLR181C	3	18	15
YLR182W	18	22	21
YLR183C	15	22	19
YLR185W	16	19	24
YLR186W	22	12	13
YLR187W	17	6	10
YLR188W	17	15	9
YLR189C	17	5	7
YLR190W	14	15	21
YLR192C	13	6	8
YLR196W	13	14	12
YLR200W	12	17	19
YLR204W	15	15	13
YLR205C	10	15	13
YLR206W	11	12	4
YLR209C	22	12	15
YLR213C	16	23	15
YLR214W	9	15	9
YLR216C	8	12	15
YLR219W	23	12	16
YLR220W	2	12	4
YLR221C	20	14	12
YLR222C	20	8	13
YLR226W	23	17	19
YLR227C	7	12	2
YLR229C	14	16	20
YLR231C	2	12	4
YLR238W	14	17	3
YLR239C	24	17	19
YLR244C	21	5	1
YLR248W	11	13	16
YLR249W	13	16	10
YLR250W	19	17	19
YLR251W	22	14	22
YLR254C	12	17	3
YLR258W	11	23	22
YLR259C	1	9	10
YLR260W	11	23	23
YLR261C	23	17	3
YLR262C	19	17	3
YLR264W	13	7	24
YLR267W	16	19	4
YLR270W	16	23	22
YLR272C	14	15	1
YLR273C	23	14	21
YLR276C	20	24	12
YLR284C	16	18	11
YLR285W	15	17	19
YLR286C	10	14	21
YLR287C-A	13	20	24
YLR293C	17	15	10
YLR295C	4	22	4
YLR298C	23	17	19
YLR299W	17	15	22
YLR300W	21	14	21
YLR303W	9	15	9
YLR304C	22	4	14
YLR307W	2	12	4
YLR309C	19	17	3
YLR313C	14	15	2
YLR316C	23	14	7
YLR323C	20	17	19
YLR324W	7	10	4
YLR327C	11	14	15
YLR331C	6	14	20
YLR332W	5	3	16
YLR333C	13	7	24
YLR340W	13	24	24
YLR342W	10	16	22
YLR343W	5	12	23
YLR344W	13	20	24
YLR348C	19	14	4
YLR350W	11	12	23
YLR354C	10	15	6
YLR355C	9	1	10
YLR363C	6	14	15
YLR367W	13	20	24
YLR376C	6	17	3
YLR378C	4	2	23
YLR380W	7	9	2
YLR382C	18	5	1
YLR385C	15	6	2
YLR388W	13	7	24
YLR399C	18	5	2
YLR401C	18	5	1
YLR421C	24	17	17
YLR423C	23	12	19
YLR429W	7	14	3
YLR431C	19	14	4
YLR432W	13	6	13
YLR435W	13	21	7
YLR438W	10	10	4
YLR439W	18	10	19
YLR441C	13	20	24
YLR448W	13	20	24
YLR449W	13	24	12
YLR452C	5	3	20
YLR465C	10	5	21
YLR466W	18	5	21
YLR467W	18	5	21
YML004C	11	23	22
YML008C	10	5	21
YML009C	15	16	19
YML010W	14	17	13
YML013W	16	4	2
YML026C	13	20	24
YML027W	6	12	21
YML028W	1	4	6
YML029W	8	13	4
YML041C	19	18	2
YML042W	22	12	4
YML043C	15	15	7
YML046W	5	3	19
YML047C	5	3	20
YML048W	10	13	23
YML054C	22	23	14
YML059C	10	10	2
YML063W	13	20	24
YML065W	15	24	2
YML070W	11	14	22
YML071C	17	15	3
YML072C	10	15	16
YML074C	21	21	12
YML075C	10	15	23
YML080W	15	14	13
YML086C	9	20	6
YML091C	13	15	4
YML092C	8	10	17
YML093W	20	21	13
YML100W	11	23	22
YML102W	18	10	4
YML105C	17	8	19
YML110C	2	13	4
YML116W	11	12	21
YML120C	22	19	23
YML123C	4	24	4
YML126C	10	1	8
YML128C	11	14	22
YML132W	3	13	4
YMR001C	14	6	2
YMR009W	9	14	2
YMR011W	17	6	16
YMR014W	20	24	13
YMR015C	10	15	23
YMR016C	18	22	21
YMR023C	6	18	11
YMR025W	8	18	4
YMR030W	23	12	5
YMR032W	12	12	20
YMR037C	11	23	22
YMR038C	9	15	9
YMR039C	23	19	3
YMR040W	19	12	6
YMR043W	18	5	20
YMR048W	12	18	2
YMR053C	16	11	19
YMR058W	17	9	23
YMR062C	3	12	4
YMR065W	5	3	20
YMR068W	3	11	5
YMR070W	6	19	21
YMR077C	19	17	3
YMR079W	17	15	14
YMR081C	2	19	5
YMR083W	1	22	14
YMR091C	15	16	1
YMR092C	7	12	4
YMR093W	20	15	13
YMR096W	9	14	6
YMR097C	23	14	19
YMR101C	16	12	4
YMR104C	3	12	8
YMR105C	11	23	6
YMR108W	9	1	10
YMR110C	22	14	22
YMR112C	23	17	18
YMR116C	13	16	8
YMR120C	9	20	10
YMR121C	13	20	24
YMR128W	20	8	13
YMR131C	20	24	7
YMR132C	14	17	19
YMR133W	23	12	11
YMR135C	16	23	21
YMR136W	18	3	21
YMR139W	16	10	2
YMR140W	16	12	4
YMR142C	13	20	24
YMR143W	13	7	24
YMR145C	2	22	4
YMR146C	13	20	8
YMR152W	16	12	22
YMR158W	24	21	19
YMR159C	19	12	11
YMR169C	11	23	14
YMR170C	11	23	14
YMR173W	11	23	21
YMR179W	15	22	1
YMR180C	18	14	3
YMR182C	18	9	4
YMR188C	24	17	19
YMR189W	9	14	10
YMR191W	16	18	17
YMR193W	24	21	19
YMR194W	13	24	24
YMR195W	11	19	5
YMR197C	19	23	3
YMR198W	5	3	20
YMR199W	14	15	20
YMR202W	10	15	21
YMR217W	9	5	10
YMR229C	20	14	13
YMR232W	5	3	20
YMR235C	18	22	10
YMR239C	15	24	13
YMR242C	13	7	24
YMR246W	9	20	10
YMR250W	16	11	4
YMR251W-A	11	19	21
YMR255W	19	17	3
YMR260C	13	24	24
YMR263W	23	12	3
YMR271C	23	14	6
YMR276W	18	15	17
YMR277W	15	16	18
YMR284W	16	19	2
YMR290C	20	20	12
YMR294W	12	14	19
YMR296C	1	15	10
YMR297W	8	18	4
YMR299C	19	19	16
YMR300C	9	1	10
YMR301C	17	15	1
YMR302C	7	14	11
YMR303C	1	5	14
YMR305C	5	3	20
YMR308C	17	22	2
YMR309C	13	16	8
YMR311C	23	12	3
YMR316W	6	12	15
YMR318C	1	15	10
YMR319C	17	15	9
YMR322C	22	12	22
YMR323W	1	1	14
YNL002C	20	24	12
YNL005C	24	17	19
YNL006W	3	11	15
YNL007C	6	11	15
YNL008C	16	12	4
YNL009W	22	18	14
YNL012W	12	18	15
YNL015W	11	18	22
YNL025C	6	23	15
YNL026W	4	15	4
YNL030W	14	16	2
YNL031C	14	22	2
YNL036W	11	19	5
YNL037C	22	13	14
YNL038W	24	24	19
YNL041C	19	18	3
YNL042W	11	12	20
YNL052W	2	3	4
YNL053W	5	3	20
YNL055C	2	3	10
YNL059C	23	17	2
YNL061W	20	24	12
YNL062C	13	20	8
YNL063W	6	12	4
YNL064C	21	16	3
YNL066W	14	22	4
YNL067W	13	7	24
YNL068C	18	5	21
YNL069C	13	7	24
YNL071W	1	1	14
YNL072W	6	14	4
YNL075W	20	21	13
YNL078W	1	1	2
YNL079C	19	21	2
YNL081C	24	21	19
YNL084C	19	17	3
YNL087W	10	15	16
YNL091W	21	9	1
YNL093W	19	23	6
YNL094W	7	12	3
YNL096C	13	20	24
YNL097C	23	12	3
YNL098C	23	18	5
YNL104C	9	1	14
YNL107W	23	18	2
YNL110C	20	21	12
YNL111C	10	9	15
YNL112W	20	24	13
YNL113W	15	16	18
YNL116W	7	12	4
YNL117W	22	23	14
YNL119W	13	1	10
YNL121C	17	15	16
YNL125C	3	12	4
YNL128W	3	18	11
YNL129W	15	14	19
YNL132W	20	24	13
YNL133C	23	18	3
YNL141W	15	9	4
YNL142W	17	5	9
YNL145W	5	3	20
YNL147W	20	8	19
YNL149C	4	17	19
YNL151C	15	8	18
YNL153C	24	17	19
YNL154C	4	24	7
YNL157W	12	12	3
YNL159C	16	23	15
YNL160W	11	23	22
YNL162W	13	20	24
YNL164C	14	17	19
YNL166C	14	15	19
YNL173C	5	12	16
YNL175C	20	21	12
YNL177C	24	17	19
YNL178W	13	7	24
YNL180C	23	17	2
YNL182C	20	24	12
YNL183C	2	14	4
YNL185C	18	17	19
YNL186W	15	15	13
YNL188W	14	21	2
YNL192W	3	18	5
YNL204C	7	10	1
YNL209W	21	15	10
YNL214W	19	12	11
YNL215W	23	21	2
YNL219C	4	15	4
YNL220W	9	20	4
YNL221C	20	24	4
YNL223W	19	19	4
YNL225C	12	18	2
YNL227C	20	24	7
YNL230C	6	11	12
YNL232W	15	14	19
YNL233W	4	15	4
YNL237W	16	14	6
YNL239W	1	1	14
YNL240C	9	1	14
YNL241C	18	10	6
YNL242W	7	10	4
YNL243W	7	3	3
YNL244C	13	16	8
YNL248C	15	8	18
YNL252C	24	16	19
YNL253W	23	18	15
YNL255C	21	24	13
YNL265C	19	18	3
YNL272C	17	20	2
YNL277W	9	15	9
YNL279W	5	3	20
YNL280C	10	3	20
YNL281W	21	22	10
YNL283C	5	3	16
YNL284C	24	21	19
YNL289W	12	3	20
YNL292W	20	24	13
YNL293W	19	18	4
YNL294C	3	13	4
YNL299W	20	22	13
YNL301C	13	20	24
YNL302C	13	7	24
YNL308C	20	22	13
YNL309W	18	10	20
YNL310C	14	15	19
YNL315C	14	16	4
YNL322C	5	15	14
YNL327W	14	5	20
YNL333W	2	12	6
YNL335W	18	14	4
YNR001C	22	23	14
YNR003C	15	8	18
YNR007C	16	19	11
YNR008W	10	15	1
YNR009W	15	22	19
YNR011C	15	9	3
YNR013C	17	9	14
YNR015W	15	14	1
YNR016C	9	2	14
YNR017W	17	9	1
YNR019W	10	15	4
YNR022C	24	22	19
YNR026C	4	15	1
YNR028W	16	3	20
YNR032W	8	18	4
YNR034W	19	23	22
YNR041C	10	6	9
YNR043W	10	5	14
YNR044W	5	3	20
YNR049C	19	19	3
YNR050C	2	3	4
YNR051C	4	16	13
YNR053C	20	15	12
YNR054C	20	24	13
YNR056C	19	12	4
YNR058W	22	14	11
YNR060W	11	9	5
YNR067C	15	5	9
YNR069C	6	11	4
YNR072W	17	6	4
YOL004W	18	5	20
YOL010W	20	24	13
YOL011W	10	14	4
YOL017W	23	17	2
YOL027C	14	17	19
YOL031C	7	13	4
YOL032W	23	14	15
YOL038W	8	17	17
YOL039W	13	24	24
YOL040C	13	7	24
YOL041C	20	24	12
YOL058W	2	12	4
YOL059W	1	2	2
YOL060C	16	19	4
YOL069W	14	16	19
YOL077C	20	24	12
YOL080C	15	21	4
YOL082W	16	19	6
YOL084W	11	19	5
YOL086C	1	2	14
YOL088C	24	17	19
YOL089C	6	11	21
YOL091W	12	12	2
YOL093W	15	14	13
YOL097C	13	20	8
YOL104C	14	15	20
YOL105C	3	4	16
YOL108C	23	18	21
YOL109W	21	22	16
YOL110W	18	10	4
YOL120C	13	20	24
YOL121C	13	20	24
YOL123W	13	24	13
YOL126C	22	11	14
YOL136C	9	15	6
YOL139C	13	20	8
YOL142W	20	15	13
YOL143C	23	17	4
YOL144W	20	24	13
YOL149W	13	8	19
YOL151W	11	19	4
YOL152W	4	17	9
YOL156W	4	10	21
YOL158C	17	9	4
YOR020C	21	22	9
YOR023C	18	10	2
YOR025W	6	12	2
YOR027W	6	10	3
YOR028C	11	19	21
YOR036W	19	23	3
YOR049C	2	19	21
YOR054C	19	12	23
YOR056C	20	14	13
YOR063W	13	24	24
YOR064C	23	12	2
YOR065W	2	3	4
YOR069W	7	15	3
YOR075W	19	12	3
YOR078W	20	8	13
YOR081C	10	2	10
YOR085W	9	2	23
YOR089C	19	12	6
YOR091W	14	16	13
YOR095C	1	1	6
YOR096W	13	20	24
YOR115C	4	20	19
YOR120W	11	23	22
YOR128C	23	12	4
YOR133W	13	24	24
YOR134W	11	12	22
YOR136W	22	18	14
YOR137C	3	18	5
YOR140W	18	10	21
YOR142W	22	3	14
YOR143C	9	15	19
YOR145C	20	21	13
YOR148C	23	14	3
YOR153W	17	9	16
YOR156C	16	10	1
YOR157C	8	10	17
YOR161C	19	12	5
YOR173W	16	23	22
YOR176W	22	12	4
YOR177C	12	12	15
YOR179C	15	22	19
YOR181W	7	10	3
YOR182C	13	20	24
YOR185C	3	23	10
YOR187W	1	9	3
YOR188W	14	22	1
YOR189W	12	17	2
YOR193W	12	12	19
YOR194C	23	16	18
YOR195W	14	17	19
YOR198C	13	7	1
YOR201C	15	16	10
YOR204W	13	2	8
YOR205C	15	21	2
YOR206W	20	24	12
YOR207C	15	15	18
YOR208W	11	12	22
YOR209C	15	5	4
YOR210W	15	8	18
YOR212W	5	14	20
YOR216C	17	22	19
YOR219C	16	14	11
YOR220W	8	12	6
YOR224C	15	8	18
YOR226C	23	17	6
YOR230W	18	2	2
YOR231W	21	14	1
YOR232W	13	17	1
YOR236W	9	22	21
YOR239W	14	5	1
YOR245C	16	14	5
YOR247W	5	15	20
YOR252W	20	21	13
YOR261C	8	18	17
YOR265W	24	14	3
YOR267C	16	19	4
YOR269W	17	5	1
YOR272W	20	24	12
YOR273C	19	19	16
YOR275C	16	18	15
YOR276W	15	20	6
YOR279C	23	19	15
YOR288C	16	18	4
YOR294W	20	24	12
YOR303W	9	1	10
YOR310C	20	20	13
YOR317W	11	18	5
YOR326W	14	15	3
YOR327C	14	20	3
YOR329C	7	15	3
YOR330C	18	15	1
YOR332W	17	5	14
YOR335C	1	1	14
YOR337W	15	1	10
YOR340C	15	24	18
YOR344C	5	3	4
YOR347C	22	12	18
YOR348C	3	12	5
YOR355W	9	24	2
YOR357C	19	17	3
YOR359W	17	24	2
YOR361C	13	20	8
YOR362C	8	18	17
YOR369C	13	7	24
YOR374W	22	23	14
YOR381W	17	14	21
YOR382W	18	9	4
YOR383C	17	9	4
YOR384W	17	9	4
YOR386W	16	18	4
YOR388C	1	5	10
YOR391C	11	12	22
YOR393W	1	1	14
YPL003W	8	12	14
YPL004C	11	12	3
YPL005W	18	15	4
YPL010W	4	8	4
YPL012W	20	24	13
YPL013C	24	21	19
YPL015C	1	10	14
YPL018W	12	19	19
YPL019C	9	6	4
YPL020C	24	17	1
YPL023C	9	15	1
YPL024W	15	22	21
YPL026C	18	10	21
YPL028W	2	10	14
YPL029W	15	10	7
YPL032C	17	5	2
YPL036W	17	15	4
YPL037C	4	24	4
YPL038W	23	16	9
YPL043W	20	21	12
YPL047W	23	12	18
YPL048W	13	2	10
YPL049C	5	3	20
YPL050C	20	22	7
YPL052W	24	18	3
YPL055C	6	14	4
YPL057C	23	12	4
YPL060W	19	12	22
YPL061W	22	10	14
YPL063W	17	9	1
YPL070W	23	12	4
YPL078C	2	17	4
YPL079W	13	20	24
YPL081W	13	20	24
YPL083C	15	24	1
YPL087W	8	13	23
YPL090C	13	20	24
YPL091W	11	13	22
YPL097W	24	10	4
YPL098C	7	14	14
YPL104W	18	12	4
YPL106C	21	2	3
YPL111W	16	12	4
YPL118W	24	21	19
YPL124W	14	14	2
YPL126W	20	22	13
YPL131W	13	7	24
YPL132W	2	17	4
YPL134C	2	10	4
YPL138C	23	17	3
YPL146C	20	21	12
YPL148C	23	17	4
YPL152W	11	12	19
YPL154C	16	14	4
YPL155C	14	5	2
YPL156C	5	3	20
YPL157W	20	24	13
YPL159C	23	18	11
YPL160W	18	22	10
YPL163C	5	3	20
YPL166W	22	23	6
YPL170W	10	4	4
YPL171C	16	3	11
YPL173W	24	21	19
YPL174C	18	22	19
YPL177C	15	3	21
YPL179W	1	14	4
YPL186C	19	13	6
YPL188W	9	15	4
YPL192C	5	3	20
YPL193W	20	20	19
YPL196W	11	14	22
YPL198W	13	20	24
YPL203W	22	23	22
YPL209C	12	12	4
YPL214C	2	11	11
YPL217C	20	15	13
YPL221W	3	23	16
YPL222W	16	12	22
YPL223C	11	14	22
YPL226W	13	24	10
YPL227C	4	24	23
YPL228W	23	14	18
YPL232W	19	17	3
YPL237W	13	16	8
YPL239W	20	7	7
YPL240C	21	12	3
YPL241C	21	17	2
YPL243W	4	8	19
YPL246C	7	6	4
YPL249C	19	11	3
YPL250C	6	12	15
YPL252C	2	1	14
YPL255W	12	17	2
YPL256C	14	6	20
YPL258C	22	11	11
YPL259C	19	18	13
YPL262W	1	10	14
YPL263C	13	21	13
YPL265W	17	13	16
YPL266W	20	21	13
YPL267W	23	17	20
YPL280W	11	12	22
YPL281C	1	1	14
YPR002W	15	14	4
YPR005C	11	4	5
YPR007C	14	10	2
YPR008W	15	17	19
YPR009W	15	22	21
YPR018W	23	22	2
YPR020W	4	17	4
YPR024W	2	14	4
YPR025C	23	18	18
YPR026W	16	23	11
YPR028W	3	13	23
YPR030W	6	12	4
YPR034W	18	2	1
YPR035W	17	22	10
YPR040W	12	12	4
YPR043W	13	7	24
YPR046W	12	19	19
YPR054W	3	3	4
YPR057W	23	17	2
YPR058W	9	1	10
YPR060C	9	15	10
YPR061C	6	19	15
YPR062W	9	21	15
YPR066W	21	14	14
YPR068C	6	12	15
YPR069C	9	10	9
YPR073C	24	21	19
YPR074C	1	1	6
YPR075C	5	3	20
YPR080W	13	24	24
YPR081C	16	10	10
YPR082C	15	8	19
YPR088C	17	15	19
YPR100W	24	17	19
YPR101W	23	12	3
YPR102C	13	7	24
YPR103W	8	18	17
YPR106W	23	12	15
YPR107C	23	19	4
YPR108W	8	17	17
YPR110C	15	1	18
YPR112C	13	7	13
YPR113W	10	2	23
YPR119W	14	22	21
YPR120C	14	22	2
YPR122W	5	15	4
YPR124W	4	16	21
YPR129W	13	2	8
YPR132W	13	20	24
YPR134W	6	12	11
YPR138C	17	9	16
YPR143W	20	21	12
YPR144C	20	21	13
YPR145W	9	5	4
YPR149W	19	14	5
YPR151C	16	12	11
YPR154W	6	11	3
YPR159W	3	13	4
YPR163C	13	14	8
YPR166C	24	17	19
YPR167C	9	12	9
YPR173C	17	17	15
YPR176C	8	12	15
YPR178W	6	23	19
YPR181C	4	1	23
YPR183W	1	15	14
YPR184W	16	11	22
YPR187W	15	8	18
YPR190C	15	16	18
YPR191W	2	4	4
YPR192W	2	12	23
YPR193C	16	12	4
YPR194C	17	15	21
YPR199C	23	11	4
YPR200C	11	11	3
YPR201W	3	12	23

## Sheet: TableS2
Table S2. GO BP enrichment result of modules identified by SSIM (p<1×10-5)
Module	GO ID	GO Term	P-value
1	GO:0006082	organic acid metabolic process	9.40154e-23
1	GO:0006096	glycolysis	4.29339e-19
1	GO:0008152	metabolic process	6.12642e-17
1	GO:0006090	pyruvate metabolic process	2.61165e-13
1	GO:0055114	oxidation reduction	1.93169e-11
1	GO:0006807	nitrogen compound metabolic process	1.76263e-10
1	GO:0006094	gluconeogenesis	3.42532e-10
1	GO:0006066	alcohol metabolic process	7.51664e-10
1	GO:0006519	cellular amino acid and derivative metabolic process	1.1451e-09
1	GO:0006725	cellular aromatic compound metabolic process	1.17049e-08
1	GO:0006116	NADH oxidation	1.39603e-07
1	GO:0000947	amino acid catabolic process to alcohol via Ehrlich pathway	3.84056e-07
1	GO:0009058	biosynthetic process	6.17155e-07
1	GO:0006417	regulation of translation	1.31704e-06
1	GO:0006098	pentose-phosphate shunt	1.75938e-06
1	GO:0006414	translational elongation	2.18635e-06
1	GO:0006006	glucose metabolic process	1.39293e-05
1	GO:0008652	cellular amino acid biosynthetic process	3.65509e-05
1	GO:0006800	oxygen and reactive oxygen species metabolic process	7.06301e-05
2	GO:0055114	oxidation reduction	2.41636e-15
2	GO:0009060	aerobic respiration	8.19137e-14
2	GO:0009117	nucleotide metabolic process	1.20553e-13
2	GO:0008219	cell death	4.45692e-13
2	GO:0006793	phosphorus metabolic process	9.75288e-11
2	GO:0006811	ion transport	1.35591e-08
2	GO:0034354	de novo NAD biosynthetic process from tryptophan	8.76826e-08
2	GO:0022900	electron transport chain	1.23115e-07
2	GO:0000023	maltose metabolic process	2.35294e-07
2	GO:0006122	mitochondrial electron transport, ubiquinol to cytochrome c	5.39054e-07
2	GO:0051186	cofactor metabolic process	1.49633e-06
2	GO:0006810	transport	1.80999e-05
2	GO:0006766	vitamin metabolic process	2.1894e-05
2	GO:0008152	metabolic process	2.53759e-05
2	GO:0009228	thiamin biosynthetic process	2.63468e-05
3	GO:0007047	cellular cell wall organization	1.89189e-12
3	GO:0031505	fungal-type cell wall organization	5.44692e-11
3	GO:0006810	transport	6.37353e-09
3	GO:0016192	vesicle-mediated transport	3.31887e-06
3	GO:0043328	protein targeting to vacuole during ubiquitin-dependent protein catabolic process via the MVB pathway	1.35003e-05
3	GO:0055085	transmembrane transport	5.32736e-05
4	GO:0006810	transport	4.75328e-30
4	GO:0055085	transmembrane transport	1.59033e-14
4	GO:0015031	protein transport	3.78304e-12
4	GO:0018193	peptidyl-amino acid modification	3.63495e-10
4	GO:0006888	ER to Golgi vesicle-mediated transport	5.6898e-09
4	GO:0015849	organic acid transport	1.0002e-06
4	GO:0006817	phosphate transport	7.90421e-06
4	GO:0016192	vesicle-mediated transport	1.12354e-05
4	GO:0006811	ion transport	1.25113e-05
5	GO:0019953	sexual reproduction	1.94772e-33
5	GO:0019236	response to pheromone	1.42512e-21
5	GO:0000746	conjugation	3.17521e-20
5	GO:0000750	pheromone-dependent signal transduction involved in conjugation with cellular fusion	1.47112e-15
5	GO:0007047	cellular cell wall organization	1.3689e-13
5	GO:0000755	cytogamy	4.5881e-09
5	GO:0000742	karyogamy during conjugation with cellular fusion	5.01634e-09
5	GO:0000747	conjugation with cellular fusion	5.01634e-09
5	GO:0030447	filamentous growth	1.48753e-08
5	GO:0001403	invasive growth in response to glucose limitation	1.17857e-07
5	GO:0007124	pseudohyphal growth	1.67812e-07
5	GO:0016049	cell growth	2.95133e-06
5	GO:0009966	regulation of signal transduction	3.62251e-06
5	GO:0000752	agglutination involved in conjugation with cellular fusion	5.44411e-06
5	GO:0000754	adaptation to pheromone during conjugation with cellular fusion	1.83843e-05
5	GO:0008360	regulation of cell shape	1.83843e-05
5	GO:0000753	cellular morphogenesis during conjugation with cellular fusion	2.43048e-05
5	GO:0031505	fungal-type cell wall organization	3.81651e-05
5	GO:0007155	cell adhesion	4.64908e-05
5	GO:0007166	cell surface receptor linked signal transduction	4.64908e-05
5	GO:0007119	budding cell isotropic bud growth	7.37849e-05
5	GO:0050790	regulation of catalytic activity	7.61089e-05
6	GO:0045449	regulation of cellular transcription	2.89498e-13
6	GO:0006350	cellular transcription	2.61599e-11
6	GO:0006355	regulation of cellular transcription, DNA-dependent	1.96433e-07
6	GO:0030435	sporulation resulting in formation of a cellular spore	2.69098e-05
7	GO:0051049	regulation of transport	8.058e-15
7	GO:0006897	endocytosis	1.42705e-10
7	GO:0007015	actin filament organization	4.97131e-08
7	GO:0051666	actin cortical patch localization	1.23181e-06
7	GO:0048308	organelle inheritance	2.51706e-06
7	GO:0030036	actin cytoskeleton organization	4.72883e-06
7	GO:0006970	response to osmotic stress	2.65868e-05
8	GO:0006508	proteolysis	1.34804e-33
8	GO:0006511	ubiquitin-dependent protein catabolic process	4.68413e-29
8	GO:0051603	proteolysis involved in cellular protein catabolic process	4.76446e-17
8	GO:0042176	regulation of protein catabolic process	1.12102e-05
8	GO:0007039	vacuolar protein catabolic process	4.62993e-05
8	GO:0030163	protein catabolic process	5.62744e-05
9	GO:0008652	cellular amino acid biosynthetic process	2.72327e-40
9	GO:0006807	nitrogen compound metabolic process	1.00709e-27
9	GO:0006519	cellular amino acid and derivative metabolic process	7.90002e-27
9	GO:0046483	heterocycle metabolic process	3.84956e-21
9	GO:0006725	cellular aromatic compound metabolic process	5.23577e-21
9	GO:0006082	organic acid metabolic process	2.55878e-19
9	GO:0009086	methionine biosynthetic process	7.4416e-14
9	GO:0008152	metabolic process	2.49935e-13
9	GO:0006555	methionine metabolic process	8.08331e-12
9	GO:0006164	purine nucleotide biosynthetic process	2.04208e-11
9	GO:0019344	cysteine biosynthetic process	1.15153e-09
9	GO:0006730	one-carbon metabolic process	4.71845e-09
9	GO:0055114	oxidation reduction	1.01504e-08
9	GO:0006790	sulfur metabolic process	1.43865e-07
9	GO:0006541	glutamine metabolic process	5.99375e-07
9	GO:0043094	cellular metabolic compound salvage	1.43892e-06
9	GO:0006189	de novo IMP biosynthetic process	4.74871e-06
9	GO:0009073	aromatic amino acid family biosynthetic process	4.74871e-06
9	GO:0006520	cellular amino acid metabolic process	1.0497e-05
9	GO:0009113	purine base biosynthetic process	1.14864e-05
9	GO:0019346	transsulfuration	1.51809e-05
9	GO:0000105	histidine biosynthetic process	1.89811e-05
9	GO:0000103	sulfate assimilation	3.77061e-05
10	GO:0016126	sterol biosynthetic process	1.02812e-18
10	GO:0006694	steroid biosynthetic process	5.01465e-18
10	GO:0006696	ergosterol biosynthetic process	2.5757e-17
10	GO:0008610	lipid biosynthetic process	5.25977e-17
10	GO:0006066	alcohol metabolic process	2.17434e-15
10	GO:0044255	cellular lipid metabolic process	1.2812e-10
10	GO:0043094	cellular metabolic compound salvage	1.85581e-10
10	GO:0006629	lipid metabolic process	7.59421e-09
10	GO:0008152	metabolic process	1.02683e-07
10	GO:0008299	isoprenoid biosynthetic process	3.25101e-06
10	GO:0055114	oxidation reduction	2.33262e-05
10	GO:0006633	fatty acid biosynthetic process	8.11155e-05
11	GO:0034605	cellular response to heat	1.86559e-33
11	GO:0009266	response to temperature stimulus	2.24272e-27
11	GO:0006950	response to stress	4.62187e-20
11	GO:0007039	vacuolar protein catabolic process	4.54565e-18
11	GO:0006979	response to oxidative stress	3.63774e-14
11	GO:0055114	oxidation reduction	2.29292e-06
11	GO:0044262	cellular carbohydrate metabolic process	7.13473e-06
11	GO:0009408	response to heat	1.93736e-05
11	GO:0005992	trehalose biosynthetic process	7.8048e-05
11	GO:0009636	response to toxin	8.8907e-05
12	GO:0007126	meiosis	1.80755e-20
12	GO:0007049	cell cycle	2.69096e-17
12	GO:0051301	cell division	2.98197e-12
12	GO:0007067	mitosis	6.24037e-12
12	GO:0000278	mitotic cell cycle	3.10673e-10
12	GO:0000279	M phase	1.50351e-09
12	GO:0007059	chromosome segregation	1.79019e-09
12	GO:0008608	attachment of spindle microtubules to kinetochore	9.02139e-08
12	GO:0030435	sporulation resulting in formation of a cellular spore	6.33182e-07
12	GO:0048285	organelle fission	4.18905e-06
12	GO:0034501	protein localization to kinetochore	7.46958e-06
13	GO:0006412	translation	1.52558e-120
13	GO:0006417	regulation of translation	9.63781e-54
13	GO:0000462	maturation of SSU-rRNA from tricistronic rRNA transcript (SSU-rRNA, 5.8S rRNA, LSU-rRNA)	4.52199e-21
13	GO:0006413	translational initiation	4.35579e-16
13	GO:0042254	ribosome biogenesis	6.6515e-09
13	GO:0006407	rRNA export from nucleus	9.25798e-09
13	GO:0000028	ribosomal small subunit assembly	1.58979e-07
13	GO:0000027	ribosomal large subunit assembly	2.45487e-06
13	GO:0006450	regulation of translational fidelity	1.25515e-05
14	GO:0051301	cell division	3.7186e-23
14	GO:0007049	cell cycle	1.12984e-22
14	GO:0007067	mitosis	1.57113e-18
14	GO:0000278	mitotic cell cycle	1.26025e-11
14	GO:0050790	regulation of catalytic activity	2.28132e-11
14	GO:0000279	M phase	2.83334e-11
14	GO:0006334	nucleosome assembly	8.39054e-09
14	GO:0007059	chromosome segregation	2.277e-08
14	GO:0006333	chromatin assembly or disassembly	4.88093e-07
14	GO:0000079	regulation of cyclin-dependent protein kinase activity	7.8356e-07
14	GO:0000280	nuclear division	9.7856e-07
14	GO:0010696	positive regulation of spindle pole body separation	2.38902e-06
14	GO:0048285	organelle fission	2.64117e-06
14	GO:0051726	regulation of cell cycle	1.64013e-05
14	GO:0010520	regulation of reciprocal meiotic recombination	1.6786e-05
14	GO:0051276	chromosome organization	4.14456e-05
15	GO:0009451	RNA modification	5.77413e-14
15	GO:0006383	transcription from RNA polymerase III promoter	8.66694e-14
15	GO:0006350	cellular transcription	6.66242e-13
15	GO:0006360	transcription from RNA polymerase I promoter	1.44007e-10
15	GO:0008033	tRNA processing	1.31375e-08
16	GO:0007039	vacuolar protein catabolic process	1.67966e-30
16	GO:0034605	cellular response to heat	4.49051e-19
16	GO:0006914	autophagy	4.01337e-10
16	GO:0043161	proteasomal ubiquitin-dependent protein catabolic process	3.30585e-07
16	GO:0006508	proteolysis	7.9212e-07
16	GO:0019941	modification-dependent protein catabolic process	4.31293e-06
16	GO:0045721	negative regulation of gluconeogenesis	1.21435e-05
17	GO:0006810	transport	1.10248e-34
17	GO:0055085	transmembrane transport	1.36229e-12
17	GO:0015031	protein transport	3.12291e-11
17	GO:0006811	ion transport	6.19467e-10
17	GO:0006826	iron ion transport	1.32306e-08
17	GO:0006414	translational elongation	7.8973e-07
17	GO:0030150	protein import into mitochondrial matrix	9.67446e-07
17	GO:0015849	organic acid transport	2.58215e-06
17	GO:0046034	ATP metabolic process	1.24375e-05
17	GO:0015992	proton transport	1.96227e-05
17	GO:0008645	hexose transport	9.23937e-05
18	GO:0006350	cellular transcription	8.23289e-18
18	GO:0045449	regulation of cellular transcription	7.56258e-17
18	GO:0006355	regulation of cellular transcription, DNA-dependent	1.67946e-08
18	GO:0000122	negative regulation of transcription from RNA polymerase II promoter	9.41271e-08
18	GO:0016568	chromatin modification	2.20467e-07
18	GO:0006414	translational elongation	2.39068e-06
18	GO:0045944	positive regulation of transcription from RNA polymerase II promoter	7.53344e-05
19	GO:0015031	protein transport	3.07989e-27
19	GO:0006810	transport	7.72515e-26
19	GO:0016192	vesicle-mediated transport	4.96338e-13
19	GO:0006944	cellular membrane fusion	3.6496e-10
19	GO:0006914	autophagy	1.27211e-09
19	GO:0048284	organelle fusion	1.56031e-09
19	GO:0006886	intracellular protein transport	3.88527e-09
19	GO:0006906	vesicle fusion	4.26587e-09
19	GO:0006623	protein targeting to vacuole	7.31106e-09
19	GO:0045184	establishment of protein localization	4.79645e-06
19	GO:0006888	ER to Golgi vesicle-mediated transport	5.49105e-06
19	GO:0032258	CVT pathway	1.40434e-05
19	GO:0016050	vesicle organization	2.46255e-05
19	GO:0034727	piecemeal microautophagy of nucleus	4.73421e-05
19	GO:0006891	intra-Golgi vesicle-mediated transport	6.35117e-05
19	GO:0050801	ion homeostasis	7.3813e-05
20	GO:0042254	ribosome biogenesis	6.27033e-123
20	GO:0006364	rRNA processing	1.18375e-89
20	GO:0000447	endonucleolytic cleavage in ITS1 to separate SSU-rRNA from 5.8S rRNA and LSU-rRNA from tricistronic rRNA transcript (SSU-rRNA, 5.8S rRNA, LSU-rRNA)	8.81364e-28
20	GO:0042273	ribosomal large subunit biogenesis	6.51314e-27
20	GO:0000472	endonucleolytic cleavage to generate mature 5-end of SSU-rRNA from (SSU-rRNA, 5.8S rRNA, LSU-rRNA)	3.33912e-24
20	GO:0000480	endonucleolytic cleavage in 5-ETS of tricistronic rRNA transcript (SSU-rRNA, 5.8S rRNA, LSU-rRNA)	3.958e-21
20	GO:0000462	maturation of SSU-rRNA from tricistronic rRNA transcript (SSU-rRNA, 5.8S rRNA, LSU-rRNA)	3.71609e-20
20	GO:0042274	ribosomal small subunit biogenesis	2.04429e-19
20	GO:0009451	RNA modification	9.4699e-15
20	GO:0000463	maturation of LSU-rRNA from tricistronic rRNA transcript (SSU-rRNA, 5.8S rRNA, LSU-rRNA)	2.1822e-12
20	GO:0000027	ribosomal large subunit assembly	8.53452e-12
20	GO:0000466	maturation of 5.8S rRNA from tricistronic rRNA transcript (SSU-rRNA, 5.8S rRNA, LSU-rRNA)	5.54605e-08
20	GO:0006396	RNA processing	5.8986e-07
20	GO:0042255	ribosome assembly	1.00701e-06
20	GO:0045943	positive regulation of transcription from RNA polymerase I promoter	5.81249e-06
20	GO:0034470	ncRNA processing	3.33172e-05
20	GO:0000055	ribosomal large subunit export from nucleus	4.0771e-05
21	GO:0006950	response to stress	8.70328e-13
21	GO:0006457	protein folding	2.48452e-09
21	GO:0042026	protein refolding	2.39328e-05
22	GO:0006099	tricarboxylic acid cycle	1.82482e-20
22	GO:0055114	oxidation reduction	4.72532e-18
22	GO:0051186	cofactor metabolic process	1.24319e-11
22	GO:0006537	glutamate biosynthetic process	2.85977e-08
22	GO:0006793	phosphorus metabolic process	6.75452e-08
22	GO:0006121	mitochondrial electron transport, succinate to ubiquinone	9.83564e-08
22	GO:0022900	electron transport chain	1.54033e-07
22	GO:0008219	cell death	9.7856e-07
22	GO:0008152	metabolic process	1.77228e-06
22	GO:0006102	isocitrate metabolic process	2.38902e-06
22	GO:0009117	nucleotide metabolic process	3.38384e-06
22	GO:0006097	glyoxylate cycle	6.14295e-06
22	GO:0006101	citrate metabolic process	6.7734e-06
22	GO:0045333	cellular respiration	9.13012e-06
22	GO:0044262	cellular carbohydrate metabolic process	1.53858e-05
22	GO:0006112	energy reserve metabolic process	1.79902e-05
22	GO:0006740	NADPH regeneration	5.77323e-05
23	GO:0045449	regulation of cellular transcription	1.81799e-09
23	GO:0006350	cellular transcription	8.72807e-08
23	GO:0006397	mRNA processing	4.40199e-06
23	GO:0000398	nuclear mRNA splicing, via spliceosome	8.76238e-06
24	GO:0032543	mitochondrial translation	7.68369e-41
24	GO:0006412	translation	7.83519e-10

## Sheet: TableS3
Table S3. GO BP enrichment result of modules identified by MATISSE (p<1×10-5)
Module	GO ID	GO Term	P-value
1	GO:0006807	nitrogen compound metabolic process	3.77711e-25
1	GO:0006519	cellular amino acid and derivative metabolic process	4.22192e-25
1	GO:0006082	organic acid metabolic process	9.71024e-24
1	GO:0006725	cellular aromatic compound metabolic process	1.50603e-20
1	GO:0008652	cellular amino acid biosynthetic process	3.06975e-20
1	GO:0008152	metabolic process	1.87929e-11
1	GO:0009082	branched chain family amino acid biosynthetic process	1.85745e-07
1	GO:0006096	glycolysis	1.55377e-06
1	GO:0046034	ATP metabolic process	6.21849e-06
1	GO:0055114	oxidation reduction	2.23783e-05
1	GO:0006417	regulation of translation	2.2951e-05
1	GO:0043094	cellular metabolic compound salvage	3.19854e-05
1	GO:0009073	aromatic amino acid family biosynthetic process	3.74998e-05
2	GO:0008152	metabolic process	1.54895e-05
3	GO:0019953	sexual reproduction	2.94319e-29
3	GO:0000746	conjugation	3.59905e-17
3	GO:0019236	response to pheromone	6.67146e-17
3	GO:0000750	pheromone-dependent signal transduction involved in conjugation with cellular fusion	3.82254e-10
3	GO:0000755	cytogamy	1.36077e-08
3	GO:0000742	karyogamy during conjugation with cellular fusion	5.47819e-07
3	GO:0008360	regulation of cell shape	1.05567e-06
3	GO:0008219	cell death	1.8324e-06
3	GO:0030447	filamentous growth	1.76035e-05
3	GO:0006121	mitochondrial electron transport, succinate to ubiquinone	2.30772e-05
3	GO:0055114	oxidation reduction	2.98268e-05
3	GO:0006793	phosphorus metabolic process	3.41537e-05
3	GO:0000754	adaptation to pheromone during conjugation with cellular fusion	3.72064e-05
3	GO:0000753	cellular morphogenesis during conjugation with cellular fusion	4.9102e-05
3	GO:0022900	electron transport chain	6.13809e-05
3	GO:0009117	nucleotide metabolic process	6.9475e-05
3	GO:0007047	cellular cell wall organization	7.09654e-05
3	GO:0001403	invasive growth in response to glucose limitation	7.62201e-05
3	GO:0007155	cell adhesion	7.92087e-05
5	GO:0000722	telomere maintenance via recombination	4.26193e-06
6	GO:0006797	polyphosphate metabolic process	2.53542e-07
6	GO:0016237	microautophagy	7.60096e-07
6	GO:0007034	vacuolar transport	6.49116e-06
6	GO:0042144	vacuole fusion, non-autophagic	4.10385e-05
6	GO:0050790	regulation of catalytic activity	6.26817e-05
7	GO:0006412	translation	6.29544e-49
7	GO:0000462	maturation of SSU-rRNA from tricistronic rRNA transcript (SSU-rRNA, 5.8S rRNA, LSU-rRNA)	1.12852e-09
7	GO:0006417	regulation of translation	1.1608e-08
7	GO:0006407	rRNA export from nucleus	1.41001e-08
7	GO:0042274	ribosomal small subunit biogenesis	6.83883e-06
7	GO:0042254	ribosome biogenesis	7.8601e-05
8	GO:0006383	transcription from RNA polymerase III promoter	7.10658e-13
8	GO:0042254	ribosome biogenesis	3.27095e-10
8	GO:0006364	rRNA processing	4.06652e-09
8	GO:0000447	endonucleolytic cleavage in ITS1 to separate SSU-rRNA from 5.8S rRNA and LSU-rRNA from tricistronic rRNA transcript (SSU-rRNA, 5.8S rRNA, LSU-rRNA)	1.25868e-07
8	GO:0000462	maturation of SSU-rRNA from tricistronic rRNA transcript (SSU-rRNA, 5.8S rRNA, LSU-rRNA)	1.32935e-07
8	GO:0000472	endonucleolytic cleavage to generate mature 5-end of SSU-rRNA from (SSU-rRNA, 5.8S rRNA, LSU-rRNA)	7.55215e-07
8	GO:0006360	transcription from RNA polymerase I promoter	1.07085e-06
8	GO:0006617	SRP-dependent cotranslational protein targeting to membrane, signal sequence recognition	7.6564e-06
8	GO:0000480	endonucleolytic cleavage in 5-ETS of tricistronic rRNA transcript (SSU-rRNA, 5.8S rRNA, LSU-rRNA)	2.01893e-05
9	GO:0006826	iron ion transport	3.51361e-11
9	GO:0006810	transport	9.92759e-09
9	GO:0006811	ion transport	3.4035e-08
9	GO:0006827	high-affinity iron ion transport	3.49914e-06
9	GO:0015892	siderophore-iron transport	6.96294e-06
9	GO:0055085	transmembrane transport	8.16345e-06
9	GO:0033215	iron assimilation by reduction and transport	5.11939e-05
11	GO:0007039	vacuolar protein catabolic process	7.12163e-11
12	GO:0034354	de novo NAD biosynthetic process from tryptophan	1.04423e-05
15	GO:0046483	heterocycle metabolic process	2.073e-08
15	GO:0006414	translational elongation	1.48003e-07
15	GO:0006555	methionine metabolic process	1.53229e-06
15	GO:0019344	cysteine biosynthetic process	5.09045e-05
15	GO:0006790	sulfur metabolic process	9.99474e-05
16	GO:0006417	regulation of translation	8.65889e-05
17	GO:0032543	mitochondrial translation	7.25534e-07
17	GO:0006461	protein complex assembly	2.9384e-05
17	GO:0045184	establishment of protein localization	7.03767e-05
18	GO:0006508	proteolysis	3.83501e-10
18	GO:0006511	ubiquitin-dependent protein catabolic process	1.10485e-09
18	GO:0051603	proteolysis involved in cellular protein catabolic process	4.61916e-07
18	GO:0007039	vacuolar protein catabolic process	4.70563e-06
19	GO:0008608	attachment of spindle microtubules to kinetochore	5.77323e-05
20	GO:0006412	translation	2.12882e-44
20	GO:0006417	regulation of translation	2.10081e-19
20	GO:0000462	maturation of SSU-rRNA from tricistronic rRNA transcript (SSU-rRNA, 5.8S rRNA, LSU-rRNA)	3.35542e-09
20	GO:0000461	endonucleolytic cleavage to generate mature 3-end of SSU-rRNA from (SSU-rRNA, 5.8S rRNA, LSU-rRNA)	5.95274e-06
20	GO:0000028	ribosomal small subunit assembly	2.06737e-05
20	GO:0006413	translational initiation	5.47114e-05
20	GO:0000447	endonucleolytic cleavage in ITS1 to separate SSU-rRNA from 5.8S rRNA and LSU-rRNA from tricistronic rRNA transcript (SSU-rRNA, 5.8S rRNA, LSU-rRNA)	8.76991e-05
21	GO:0042254	ribosome biogenesis	1.13411e-23
21	GO:0006364	rRNA processing	1.60054e-19
21	GO:0032543	mitochondrial translation	2.54206e-12
21	GO:0000463	maturation of LSU-rRNA from tricistronic rRNA transcript (SSU-rRNA, 5.8S rRNA, LSU-rRNA)	3.31997e-10
21	GO:0000466	maturation of 5.8S rRNA from tricistronic rRNA transcript (SSU-rRNA, 5.8S rRNA, LSU-rRNA)	3.96052e-09
21	GO:0042274	ribosomal small subunit biogenesis	6.05519e-09
21	GO:0000447	endonucleolytic cleavage in ITS1 to separate SSU-rRNA from 5.8S rRNA and LSU-rRNA from tricistronic rRNA transcript (SSU-rRNA, 5.8S rRNA, LSU-rRNA)	3.72394e-08
21	GO:0042273	ribosomal large subunit biogenesis	1.46621e-06
21	GO:0000472	endonucleolytic cleavage to generate mature 5-end of SSU-rRNA from (SSU-rRNA, 5.8S rRNA, LSU-rRNA)	1.70065e-06
21	GO:0000480	endonucleolytic cleavage in 5-ETS of tricistronic rRNA transcript (SSU-rRNA, 5.8S rRNA, LSU-rRNA)	2.35124e-05
21	GO:0009451	RNA modification	2.5768e-05
22	GO:0006334	nucleosome assembly	1.6221e-08
22	GO:0050790	regulation of catalytic activity	7.3666e-07
22	GO:0006333	chromatin assembly or disassembly	8.5085e-07
22	GO:0000079	regulation of cyclin-dependent protein kinase activity	2.83275e-05
23	GO:0007039	vacuolar protein catabolic process	3.6286e-33
23	GO:0009266	response to temperature stimulus	1.24151e-18
23	GO:0034605	cellular response to heat	1.1871e-17
23	GO:0006950	response to stress	3.4736e-12
23	GO:0006112	energy reserve metabolic process	1.87021e-10
23	GO:0044262	cellular carbohydrate metabolic process	3.28207e-10
23	GO:0006914	autophagy	2.43961e-08
23	GO:0005975	carbohydrate metabolic process	9.0097e-07
23	GO:0005992	trehalose biosynthetic process	3.05051e-06
23	GO:0008152	metabolic process	1.51516e-05
23	GO:0005978	glycogen biosynthetic process	1.70873e-05
23	GO:0006000	fructose metabolic process	6.95408e-05
24	GO:0042254	ribosome biogenesis	2.77539e-29
24	GO:0006364	rRNA processing	2.34146e-19
24	GO:0042273	ribosomal large subunit biogenesis	2.32712e-15
24	GO:0000027	ribosomal large subunit assembly	8.88569e-08
24	GO:0006417	regulation of translation	3.90015e-06
24	GO:0000054	ribosomal subunit export from nucleus	8.38256e-06
24	GO:0018193	peptidyl-amino acid modification	9.78676e-06
24	GO:0009451	RNA modification	1.39973e-05
24	GO:0034470	ncRNA processing	1.8299e-05

## Sheet: TableS4
Table S4. GO BP enrichment result of modules identified by ICMg (p<1×10-5)
Module	GO ID	GO Term	P-value
1	GO:0030150	protein import into mitochondrial matrix	5.57787e-09
1	GO:0006337	nucleosome disassembly	1.73997e-06
2	GO:0006338	chromatin remodeling	6.00624e-11
2	GO:0006333	chromatin assembly or disassembly	1.2121e-09
2	GO:0043486	histone exchange	1.3698e-08
2	GO:0006334	nucleosome assembly	1.49936e-08
2	GO:0006281	DNA repair	1.96482e-07
2	GO:0030466	chromatin silencing at silent mating-type cassette	2.46828e-07
2	GO:0016568	chromatin modification	2.72433e-07
2	GO:0006974	response to DNA damage stimulus	4.20972e-07
2	GO:0045449	regulation of cellular transcription	7.68747e-07
2	GO:0006350	cellular transcription	5.88795e-06
2	GO:0016458	gene silencing	1.7792e-05
2	GO:0006323	DNA packaging	3.33943e-05
2	GO:0016481	negative regulation of cellular transcription	3.76656e-05
2	GO:0051276	chromosome organization	4.88797e-05
2	GO:0006267	pre-replicative complex assembly	8.75657e-05
3	GO:0048284	organelle fusion	2.90925e-16
3	GO:0015031	protein transport	4.82336e-15
3	GO:0016192	vesicle-mediated transport	2.55391e-13
3	GO:0006906	vesicle fusion	4.25853e-11
3	GO:0006897	endocytosis	4.3703e-10
3	GO:0051049	regulation of transport	5.31139e-10
3	GO:0006944	cellular membrane fusion	1.88253e-08
3	GO:0016050	vesicle organization	1.16484e-07
3	GO:0006810	transport	2.2676e-07
3	GO:0007015	actin filament organization	2.98905e-07
3	GO:0051666	actin cortical patch localization	3.87802e-06
3	GO:0006457	protein folding	4.04751e-06
3	GO:0000147	actin cortical patch assembly	5.00399e-06
3	GO:0006891	intra-Golgi vesicle-mediated transport	7.84461e-06
3	GO:0048308	organelle inheritance	9.11727e-06
3	GO:0006886	intracellular protein transport	1.32663e-05
3	GO:0006616	SRP-dependent cotranslational protein targeting to membrane, translocation	6.22617e-05
3	GO:0042026	protein refolding	6.87894e-05
4	GO:0008219	cell death	9.24137e-09
4	GO:0055114	oxidation reduction	1.5033e-08
4	GO:0006811	ion transport	4.61087e-08
4	GO:0009117	nucleotide metabolic process	3.6189e-07
4	GO:0007039	vacuolar protein catabolic process	9.51594e-06
4	GO:0006793	phosphorus metabolic process	2.44557e-05
4	GO:0034965	intronic box C/D snoRNA processing	4.29238e-05
6	GO:0006096	glycolysis	4.62244e-13
6	GO:0006006	glucose metabolic process	7.6407e-12
6	GO:0006098	pentose-phosphate shunt	6.14303e-10
6	GO:0005975	carbohydrate metabolic process	8.80168e-09
6	GO:0006094	gluconeogenesis	1.01983e-08
6	GO:0006013	mannose metabolic process	2.22044e-08
6	GO:0006066	alcohol metabolic process	1.914e-07
6	GO:0008152	metabolic process	5.44976e-07
6	GO:0046323	glucose import	1.85672e-06
6	GO:0008615	pyridoxine biosynthetic process	4.40529e-06
6	GO:0034605	cellular response to heat	1.35269e-05
6	GO:0044262	cellular carbohydrate metabolic process	1.8459e-05
6	GO:0006000	fructose metabolic process	3.61447e-05
6	GO:0046688	response to copper ion	3.61447e-05
6	GO:0006800	oxygen and reactive oxygen species metabolic process	6.26866e-05
8	GO:0006413	translational initiation	7.41626e-27
8	GO:0006417	regulation of translation	6.26125e-14
8	GO:0006412	translation	2.63554e-12
8	GO:0016070	cellular RNA metabolic process	5.4558e-05
9	GO:0046483	heterocycle metabolic process	9.24338e-17
9	GO:0008652	cellular amino acid biosynthetic process	1.79007e-15
9	GO:0009086	methionine biosynthetic process	1.59695e-14
9	GO:0019344	cysteine biosynthetic process	3.22879e-12
9	GO:0006790	sulfur metabolic process	9.6576e-12
9	GO:0006414	translational elongation	7.29549e-08
9	GO:0000103	sulfate assimilation	1.47467e-06
9	GO:0006555	methionine metabolic process	2.05397e-06
9	GO:0000096	sulfur amino acid metabolic process	3.25584e-06
9	GO:0042493	response to drug	8.63153e-06
9	GO:0015677	copper ion import	1.79647e-05
10	GO:0008652	cellular amino acid biosynthetic process	1.49936e-17
10	GO:0006807	nitrogen compound metabolic process	5.20914e-14
10	GO:0006519	cellular amino acid and derivative metabolic process	2.26962e-12
10	GO:0008152	metabolic process	8.6357e-12
10	GO:0006082	organic acid metabolic process	2.2692e-10
10	GO:0006725	cellular aromatic compound metabolic process	5.59443e-09
10	GO:0006418	tRNA aminoacylation for protein translation	5.62632e-08
10	GO:0006730	one-carbon metabolic process	8.86261e-08
10	GO:0006417	regulation of translation	2.59249e-07
10	GO:0006164	purine nucleotide biosynthetic process	3.55557e-07
10	GO:0009073	aromatic amino acid family biosynthetic process	4.50377e-06
10	GO:0009113	purine base biosynthetic process	1.10066e-05
10	GO:0006541	glutamine metabolic process	1.4094e-05
10	GO:0006544	glycine metabolic process	1.46983e-05
10	GO:0043094	cellular metabolic compound salvage	1.57494e-05
10	GO:0009058	biosynthetic process	3.13046e-05
10	GO:0006555	methionine metabolic process	4.99992e-05
12	GO:0042254	ribosome biogenesis	4.58669e-51
12	GO:0042273	ribosomal large subunit biogenesis	7.67923e-30
12	GO:0006364	rRNA processing	2.35954e-26
12	GO:0000027	ribosomal large subunit assembly	5.5505e-17
12	GO:0000463	maturation of LSU-rRNA from tricistronic rRNA transcript (SSU-rRNA, 5.8S rRNA, LSU-rRNA)	5.81115e-16
12	GO:0000466	maturation of 5.8S rRNA from tricistronic rRNA transcript (SSU-rRNA, 5.8S rRNA, LSU-rRNA)	2.6296e-10
12	GO:0042255	ribosome assembly	5.08037e-09
12	GO:0000055	ribosomal large subunit export from nucleus	5.37179e-07
12	GO:0034470	ncRNA processing	2.37145e-06
13	GO:0042254	ribosome biogenesis	6.57901e-60
13	GO:0006364	rRNA processing	2.37128e-51
13	GO:0000447	endonucleolytic cleavage in ITS1 to separate SSU-rRNA from 5.8S rRNA and LSU-rRNA from tricistronic rRNA transcript (SSU-rRNA, 5.8S rRNA, LSU-rRNA)	9.33802e-30
13	GO:0000472	endonucleolytic cleavage to generate mature 5-end of SSU-rRNA from (SSU-rRNA, 5.8S rRNA, LSU-rRNA)	7.11217e-28
13	GO:0000480	endonucleolytic cleavage in 5-ETS of tricistronic rRNA transcript (SSU-rRNA, 5.8S rRNA, LSU-rRNA)	1.50342e-24
13	GO:0000462	maturation of SSU-rRNA from tricistronic rRNA transcript (SSU-rRNA, 5.8S rRNA, LSU-rRNA)	5.47372e-22
13	GO:0042274	ribosomal small subunit biogenesis	5.60447e-21
13	GO:0009451	RNA modification	3.49679e-16
13	GO:0045943	positive regulation of transcription from RNA polymerase I promoter	5.59986e-08
13	GO:0008033	tRNA processing	2.0495e-05
13	GO:0030488	tRNA methylation	9.26925e-05
14	GO:0006099	tricarboxylic acid cycle	1.93147e-21
14	GO:0008152	metabolic process	4.19317e-21
14	GO:0055114	oxidation reduction	2.91669e-20
14	GO:0006082	organic acid metabolic process	1.20305e-13
14	GO:0006090	pyruvate metabolic process	1.92845e-12
14	GO:0006096	glycolysis	5.58515e-09
14	GO:0000947	amino acid catabolic process to alcohol via Ehrlich pathway	6.53676e-09
14	GO:0000949	aromatic amino acid family catabolic process to alcohol via Ehrlich pathway	6.97085e-08
14	GO:0044262	cellular carbohydrate metabolic process	1.23748e-07
14	GO:0006537	glutamate biosynthetic process	1.84797e-07
14	GO:0051186	cofactor metabolic process	2.73518e-07
14	GO:0006121	mitochondrial electron transport, succinate to ubiquinone	3.44127e-07
14	GO:0006725	cellular aromatic compound metabolic process	1.37852e-06
14	GO:0006519	cellular amino acid and derivative metabolic process	1.99998e-06
14	GO:0006740	NADPH regeneration	2.34828e-06
14	GO:0006807	nitrogen compound metabolic process	3.27941e-06
14	GO:0009117	nucleotide metabolic process	3.99281e-06
14	GO:0019413	acetate biosynthetic process	4.35641e-06
14	GO:0006102	isocitrate metabolic process	8.24125e-06
14	GO:0009083	branched chain family amino acid catabolic process	8.24125e-06
14	GO:0006559	L-phenylalanine catabolic process	1.35618e-05
14	GO:0006101	citrate metabolic process	1.72165e-05
14	GO:0006097	glyoxylate cycle	2.1042e-05
14	GO:0006116	NADH oxidation	2.1042e-05
14	GO:0006569	tryptophan catabolic process	2.1042e-05
14	GO:0045333	cellular respiration	3.11643e-05
14	GO:0006067	ethanol metabolic process	4.25251e-05
14	GO:0006108	malate metabolic process	8.4031e-05
15	GO:0030435	sporulation resulting in formation of a cellular spore	9.31484e-05
16	GO:0055085	transmembrane transport	4.14854e-08
16	GO:0006810	transport	1.58449e-06
16	GO:0015848	spermidine transport	8.99626e-06
16	GO:0015893	drug transport	4.16454e-05
17	GO:0006508	proteolysis	5.64842e-33
17	GO:0006511	ubiquitin-dependent protein catabolic process	1.51063e-32
17	GO:0051603	proteolysis involved in cellular protein catabolic process	1.20871e-20
17	GO:0030163	protein catabolic process	2.09823e-05
17	GO:0030435	sporulation resulting in formation of a cellular spore	9.51547e-05
18	GO:0006350	cellular transcription	7.53291e-33
18	GO:0006383	transcription from RNA polymerase III promoter	1.02858e-20
18	GO:0006366	transcription from RNA polymerase II promoter	1.56415e-16
18	GO:0006360	transcription from RNA polymerase I promoter	2.6768e-14
18	GO:0045449	regulation of cellular transcription	9.83374e-10
18	GO:0006367	transcription initiation from RNA polymerase II promoter	3.96455e-06
18	GO:0006473	protein amino acid acetylation	5.54748e-06
18	GO:0042790	transcription of nuclear rRNA large RNA polymerase I transcript	1.5693e-05
18	GO:0006357	regulation of transcription from RNA polymerase II promoter	3.38837e-05
18	GO:0045941	positive regulation of cellular transcription	6.64673e-05
18	GO:0016570	histone modification	6.94491e-05
18	GO:0016568	chromatin modification	8.04823e-05
19	GO:0032543	mitochondrial translation	7.11718e-35
19	GO:0000278	mitotic cell cycle	3.98011e-10
19	GO:0006397	mRNA processing	2.23673e-09
19	GO:0000398	nuclear mRNA splicing, via spliceosome	6.62492e-09
19	GO:0000279	M phase	4.74318e-08
19	GO:0006617	SRP-dependent cotranslational protein targeting to membrane, signal sequence recognition	1.14066e-07
19	GO:0008380	RNA splicing	2.24924e-07
19	GO:0007067	mitosis	2.79861e-07
19	GO:0007059	chromosome segregation	3.18384e-07
19	GO:0006412	translation	1.04965e-06
19	GO:0016071	mRNA metabolic process	1.96513e-06
19	GO:0007021	tubulin complex assembly	3.92394e-06
19	GO:0045047	protein targeting to ER	3.80239e-05
19	GO:0051129	negative regulation of cellular component organization	8.54781e-05
20	GO:0019953	sexual reproduction	6.38631e-31
20	GO:0019236	response to pheromone	2.74154e-25
20	GO:0000746	conjugation	3.85563e-19
20	GO:0000750	pheromone-dependent signal transduction involved in conjugation with cellular fusion	1.70375e-14
20	GO:0030447	filamentous growth	2.86748e-09
20	GO:0001403	invasive growth in response to glucose limitation	3.00246e-08
20	GO:0007124	pseudohyphal growth	6.64148e-08
20	GO:0009966	regulation of signal transduction	6.71979e-08
20	GO:0000742	karyogamy during conjugation with cellular fusion	5.47819e-07
20	GO:0051301	cell division	5.60686e-07
20	GO:0007049	cell cycle	5.91317e-07
20	GO:0000755	cytogamy	7.11257e-07
20	GO:0050790	regulation of catalytic activity	8.0335e-07
20	GO:0007047	cellular cell wall organization	1.88263e-06
20	GO:0031684	heterotrimeric G-protein complex cycle	2.35327e-06
20	GO:0030010	establishment of cell polarity	3.86295e-06
20	GO:0007186	G-protein coupled receptor protein signaling pathway	6.02569e-06
20	GO:0007165	signal transduction	8.31208e-06
20	GO:0007096	regulation of exit from mitosis	2.50022e-05
20	GO:0000754	adaptation to pheromone during conjugation with cellular fusion	3.72064e-05
20	GO:0008360	regulation of cell shape	3.72064e-05
20	GO:0007264	small GTPase mediated signal transduction	3.73517e-05
20	GO:0035023	regulation of Rho protein signal transduction	4.5706e-05
20	GO:0007155	cell adhesion	7.92087e-05
20	GO:0007166	cell surface receptor linked signal transduction	7.92087e-05
20	GO:0007232	osmosensory signaling pathway via Sho1 osmosensor	7.92087e-05
20	GO:0007242	intracellular signaling cascade	8.08799e-05
21	GO:0006355	regulation of cellular transcription, DNA-dependent	1.17741e-09
21	GO:0008645	hexose transport	1.96404e-07
21	GO:0005975	carbohydrate metabolic process	1.78692e-06
21	GO:0007047	cellular cell wall organization	3.25288e-06
21	GO:0045449	regulation of cellular transcription	5.2348e-06
21	GO:0045721	negative regulation of gluconeogenesis	8.58241e-06
21	GO:0000722	telomere maintenance via recombination	1.91345e-05
21	GO:0006350	cellular transcription	2.83275e-05
21	GO:0050790	regulation of catalytic activity	4.46749e-05
21	GO:0008643	carbohydrate transport	7.78567e-05
21	GO:0000079	regulation of cyclin-dependent protein kinase activity	8.42442e-05
22	GO:0007039	vacuolar protein catabolic process	2.61306e-17
22	GO:0034605	cellular response to heat	3.87049e-14
22	GO:0006112	energy reserve metabolic process	2.84106e-11
22	GO:0009266	response to temperature stimulus	1.85844e-10
22	GO:0006979	response to oxidative stress	4.19036e-09
22	GO:0005978	glycogen biosynthetic process	5.64113e-09
22	GO:0007568	aging	5.44716e-08
22	GO:0044262	cellular carbohydrate metabolic process	1.77867e-06
22	GO:0006950	response to stress	2.89885e-06
22	GO:0001324	age-dependent response to oxidative stress during chronological cell aging	1.89907e-05
22	GO:0005992	trehalose biosynthetic process	3.80433e-05
22	GO:0006098	pentose-phosphate shunt	4.92745e-05
23	GO:0006810	transport	8.71983e-09
23	GO:0008610	lipid biosynthetic process	1.25874e-06
23	GO:0018193	peptidyl-amino acid modification	2.65567e-06
23	GO:0006696	ergosterol biosynthetic process	8.33353e-06
23	GO:0009100	glycoprotein metabolic process	9.57003e-05
24	GO:0006412	translation	8.21687e-125
24	GO:0006417	regulation of translation	8.70466e-31
24	GO:0000462	maturation of SSU-rRNA from tricistronic rRNA transcript (SSU-rRNA, 5.8S rRNA, LSU-rRNA)	1.57315e-19
24	GO:0006407	rRNA export from nucleus	1.89887e-11
24	GO:0000028	ribosomal small subunit assembly	3.98887e-09
24	GO:0000027	ribosomal large subunit assembly	2.94583e-06
24	GO:0042254	ribosome biogenesis	2.43152e-05
24	GO:0000461	endonucleolytic cleavage to generate mature 3-end of SSU-rRNA from (SSU-rRNA, 5.8S rRNA, LSU-rRNA)	2.57533e-05
24	GO:0006450	regulation of translational fidelity	3.56991e-05
